# Supplementary material for: High-throughput Microwell-seq 2.0 profiles massively multiplexed chemical perturbation
Source: Cell Discov. 2021 Nov 9;7:107. doi: 10.1038/s41421-021-00333-7 (PMC8575926; doi:10.1038/s41421-021-00333-7)
Supplement: Supplementary file 2 — Supplementary Table S1 [file 41421_2021_333_MOESM2_ESM.xlsx]

## Sheet: Supplementary Table S1 
Supplementary Table S1 List of testis marker
p_val	avg_logFC	pct.1	pct.2	p_val_adj	cluster	gene
9.12725e-207	1.05409	0.351	0.096	1.80017e-202	1	Pou5f2	SPC-Pach
6.88761e-224	1.0198	0.465	0.152	1.35844e-219	1	4930581F22Rik
0	0.88294	0.925	0.44	0	1	Slc2a3
2.51537e-177	0.87255	0.378	0.12	4.96106e-173	1	Pafah2
1.09292e-192	0.835521	0.5	0.186	2.15556e-188	1	CK137956
1.02151e-176	0.827845	0.495	0.195	2.01473e-172	1	Kcnj9
7.17152e-143	0.752971	0.425	0.169	1.41444e-138	1	Zfp956
2.96925e-117	0.740089	0.279	0.092	5.85625e-113	1	Zbtb42
1.74338e-100	0.739392	0.207	0.062	3.43847e-96	1	Ddx51
3.16918e-110	0.725614	0.352	0.143	6.25058e-106	1	Smg9
1.46638e-146	0.721209	0.463	0.188	2.89214e-142	1	Ccna1
3.80093e-115	0.719757	0.384	0.161	7.49658e-111	1	Mesdc2
1.61725e-91	0.7144	0.246	0.088	3.1897e-87	1	4932702P03Rik
4.79346e-109	0.710747	0.356	0.146	9.45415e-105	1	Phf2
1.04148e-108	0.707	0.268	0.09	2.05411e-104	1	Efcab8
1.31061e-84	0.692234	0.221	0.077	2.58492e-80	1	D030056L22Rik
1.52705e-161	0.684848	0.711	0.413	3.0118e-157	1	Lyar
1.74073e-250	0.680105	0.901	0.525	3.43324e-246	1	Atxn7l3b
2.00617e-100	0.665961	0.38	0.169	3.95677e-96	1	Phf21a
4.5362e-124	0.665522	0.496	0.233	8.94675e-120	1	Cdc42ep3
1.09057e-134	0.658968	0.55	0.267	2.15093e-130	1	Rpa1
4.81785e-94	0.654727	0.344	0.148	9.50224e-90	1	Pbk
1.3636e-97	0.650408	0.362	0.156	2.68943e-93	1	Slc22a21
6.00422e-85	0.649492	0.255	0.096	1.18421e-80	1	Egflam
2.06686e-80	0.646675	0.285	0.119	4.07647e-76	1	Asb4
6.02601e-199	0.644948	0.823	0.48	1.18851e-194	1	Pabpc6
1.38746e-91	0.644386	0.379	0.174	2.7365e-87	1	Sae1
4.55932e-60	0.639117	0.201	0.081	8.99235e-56	1	Dusp15
2.33304e-144	0.628507	0.703	0.396	4.60146e-140	1	Shcbp1l
1.32766e-96	0.617336	0.436	0.211	2.61854e-92	1	Crybg3
7.71764e-92	0.608281	0.399	0.188	1.52215e-87	1	Dnah2
8.28701e-121	0.598953	0.64	0.373	1.63445e-116	1	Cog6
2.38442e-135	0.598206	0.636	0.325	4.70278e-131	1	Sprtn
1.68771e-117	0.593622	0.592	0.314	3.32867e-113	1	Arl6ip1
9.50463e-72	0.592787	0.302	0.137	1.8746e-67	1	Rnls
1.95325e-102	0.590056	0.56	0.304	3.8524e-98	1	Sept12
3.32858e-120	0.582457	0.688	0.425	6.56496e-116	1	Nasp
1.21047e-56	0.581193	0.151	0.052	2.3874e-52	1	Rnf144b
2.43292e-82	0.579556	0.435	0.225	4.79845e-78	1	Nap1l4
4.23637e-57	0.577574	0.287	0.143	8.3554e-53	1	Gm26799
3.50644e-127	0.572244	0.705	0.41	6.91575e-123	1	Calm1
1.67092e-154	0.565836	0.844	0.554	3.29555e-150	1	Dnah8
1.59038e-55	0.565146	0.162	0.06	3.13671e-51	1	Gm43352
1.22843e-69	0.56389	0.354	0.176	2.42284e-65	1	Gmcl1
3.98854e-72	0.559829	0.409	0.217	7.86659e-68	1	Ttc4
7.74692e-50	0.556697	0.226	0.106	1.52792e-45	1	Cdkn2d
7.5297e-73	0.556474	0.256	0.103	1.48508e-68	1	Tpx2
7.96501e-83	0.553561	0.451	0.238	1.57094e-78	1	4932431P20Rik
2.68653e-76	0.551387	0.321	0.144	5.29865e-72	1	Rfx8
3.00959e-69	0.550266	0.33	0.158	5.93581e-65	1	Apba1
4.95482e-70	0.549406	0.17	0.055	9.77239e-66	1	Exoc3l2
2.48102e-60	0.547594	0.271	0.126	4.89332e-56	1	Cdca8
2.98787e-50	0.546757	0.186	0.078	5.89298e-46	1	4933414I15Rik
6.18161e-55	0.546659	0.258	0.122	1.2192e-50	1	Prss43
1.05849e-98	0.545767	0.623	0.375	2.08765e-94	1	Pfkp
4.25735e-68	0.545715	0.308	0.143	8.39676e-64	1	4930488L21Rik
1.78694e-55	0.545303	0.152	0.053	3.52439e-51	1	Tmem186
2.26547e-58	0.542345	0.26	0.119	4.46818e-54	1	Aqp9
5.51203e-64	0.541642	0.286	0.132	1.08714e-59	1	Man1b1
5.72035e-69	0.540645	0.296	0.133	1.12822e-64	1	Tmem127
3.32887e-83	0.538311	0.449	0.232	6.56552e-79	1	Kat7
3.07307e-67	0.536643	0.323	0.156	6.06101e-63	1	Nploc4
1.48942e-58	0.536594	0.152	0.051	2.93758e-54	1	Pdgfa
7.64382e-52	0.533887	0.182	0.074	1.50759e-47	1	Gstt3
3.902e-61	0.533374	0.255	0.112	7.69592e-57	1	Cd320
1.0914e-55	0.533276	0.274	0.132	2.15257e-51	1	4930513N10Rik
2.47694e-62	0.53235	0.171	0.06	4.88526e-58	1	Rhcg
1.00024e-61	0.531603	0.297	0.143	1.97277e-57	1	Tcam1
8.199e-57	0.52767	0.175	0.066	1.61709e-52	1	Isoc2a
9.00578e-56	0.526781	0.189	0.075	1.77621e-51	1	Nnt
1.57281e-50	0.525	0.162	0.063	3.10206e-46	1	Msrb3
2.34733e-65	0.524648	0.379	0.199	4.62964e-61	1	Entpd6
1.59467e-67	0.523284	0.359	0.179	3.14517e-63	1	Hook2
2.94534e-49	0.523265	0.262	0.131	5.8091e-45	1	Topors
7.75164e-59	0.518387	0.276	0.13	1.52886e-54	1	Ptpa
2.20368e-72	0.517734	0.314	0.14	4.34632e-68	1	Plk1
5.77256e-57	0.517674	0.312	0.158	1.13852e-52	1	Comp
9.80563e-61	0.515485	0.272	0.124	1.93396e-56	1	Aurka
1.91777e-53	0.514975	0.285	0.142	3.78243e-49	1	AY702103
2.0416e-67	0.51474	0.278	0.121	4.02664e-63	1	Dnaic2
7.62379e-45	0.512287	0.204	0.094	1.50364e-40	1	4930427A07Rik
3.61404e-62	0.510096	0.341	0.174	7.12796e-58	1	Rnf6
1.76147e-50	0.508953	0.298	0.157	3.47416e-46	1	Lrrc71
1.23058e-102	0.507511	0.67	0.396	2.42707e-98	1	Diablo
1.13485e-71	0.505923	0.512	0.304	2.23827e-67	1	Tollip
6.39867e-96	0.505771	0.658	0.402	1.26201e-91	1	Zmynd10
9.07778e-66	0.50473	0.476	0.278	1.79041e-61	1	Ppp3ca
4.3331e-55	0.50222	0.315	0.161	8.54617e-51	1	Gpr160
6.76096e-49	0.500341	0.246	0.119	1.33346e-44	1	Tex261
8.06496e-55	0.499969	0.18	0.07	1.59065e-50	1	Ndc80
1.86291e-58	0.499347	0.33	0.168	3.67421e-54	1	Dlst
9.24023e-48	0.498759	0.188	0.081	1.82245e-43	1	Slc13a5
1.10425e-41	0.496636	0.176	0.079	2.17791e-37	1	Wdr7
1.27247e-45	0.492626	0.229	0.11	2.5097e-41	1	Nubp2
4.77864e-61	0.492405	0.445	0.258	9.42491e-57	1	Ggn
5.89328e-52	0.491633	0.305	0.157	1.16233e-47	1	Fam160b2
1.04908e-55	0.491359	0.317	0.161	2.0691e-51	1	Espl1
4.19762e-46	0.491259	0.215	0.1	8.27896e-42	1	Crebrf
2.62216e-37	0.490751	0.186	0.09	5.17169e-33	1	Cdc42ep4
9.80599e-45	0.490332	0.291	0.158	1.93404e-40	1	Izumo4
1.08278e-52	0.48998	0.294	0.149	2.13556e-48	1	Nek2
5.63166e-63	0.488777	0.438	0.249	1.11073e-58	1	Ppp3r2
2.18768e-46	0.487559	0.243	0.119	4.31476e-42	1	Cacna1h
1.67327e-53	0.486522	0.233	0.104	3.3002e-49	1	Kctd9
7.57733e-69	0.485375	0.506	0.3	1.49448e-64	1	Ypel1
1.22554e-42	0.47657	0.175	0.077	2.41714e-38	1	Rrp7a
5.34375e-49	0.476111	0.27	0.136	1.05395e-44	1	1700010B08Rik
1.25254e-39	0.475602	0.213	0.105	2.47038e-35	1	Dnhd1
1.83689e-43	0.475076	0.206	0.097	3.6229e-39	1	Sbds
5.6585e-58	0.475	0.435	0.255	1.11603e-53	1	Rtn3
1.28086e-107	0.4737	0.789	0.535	2.52623e-103	1	Rsph1
3.64406e-81	0.47351	0.629	0.388	7.18718e-77	1	Tuba3a
2.83642e-45	0.472228	0.262	0.133	5.59428e-41	1	Elovl2
8.09516e-41	0.471816	0.172	0.077	1.59661e-36	1	Kri1
9.92427e-43	0.471463	0.207	0.098	1.95736e-38	1	Elp5
7.35023e-41	0.470429	0.197	0.093	1.44969e-36	1	Reep4
6.99787e-44	0.469317	0.203	0.094	1.38019e-39	1	Ovol2
7.00492e-75	0.468339	0.604	0.368	1.38158e-70	1	Psip1
2.18259e-52	0.46774	0.364	0.204	4.30473e-48	1	Fam126a
4.79079e-36	0.466783	0.165	0.076	9.44888e-32	1	Prss21
1.10006e-42	0.466373	0.259	0.134	2.16965e-38	1	Ankar
9.76359e-58	0.464564	0.508	0.318	1.92567e-53	1	Fbxw5
3.57458e-122	0.46451	0.786	0.469	7.05014e-118	1	Tuba3b
4.48256e-38	0.464172	0.218	0.111	8.84096e-34	1	Nup133
2.85271e-34	0.464063	0.189	0.095	5.62639e-30	1	Pou6f1
4.9699e-92	0.458856	0.71	0.465	9.80213e-88	1	Ccdc38
3.03614e-39	0.458273	0.165	0.073	5.98818e-35	1	Sec22a
1.37468e-47	0.456029	0.286	0.149	2.71127e-43	1	Tchp
4.20334e-39	0.454669	0.185	0.086	8.29025e-35	1	Art5
1.72723e-50	0.454276	0.331	0.178	3.40661e-46	1	Eif1b
9.12208e-43	0.450613	0.157	0.064	1.79915e-38	1	Rhobtb1
1.03255e-37	0.450368	0.168	0.076	2.0365e-33	1	Ccdc154
3.55119e-28	0.448868	0.159	0.081	7.00401e-24	1	Cisd1
1.931e-44	0.448603	0.319	0.178	3.80851e-40	1	Mfsd12
8.28089e-41	0.447303	0.206	0.099	1.63324e-36	1	Kat5
6.64969e-83	0.445123	0.741	0.511	1.31152e-78	1	Smc4
9.62549e-58	0.444867	0.426	0.242	1.89844e-53	1	Rfc1
1.31548e-46	0.444148	0.321	0.175	2.59453e-42	1	Rp9
1.04124e-40	0.441977	0.28	0.152	2.05364e-36	1	Pik3ip1
3.05582e-39	0.441505	0.306	0.176	6.02699e-35	1	Pom121
6.22178e-49	0.439799	0.432	0.267	1.22712e-44	1	Smc6
2.00043e-36	0.43831	0.264	0.148	3.94546e-32	1	Upf1
4.80535e-44	0.438119	0.246	0.123	9.47759e-40	1	Rab6a
1.09722e-38	0.434929	0.252	0.134	2.16405e-34	1	Nxt1
3.87109e-38	0.434176	0.169	0.076	7.63494e-34	1	Plekhm2
6.58974e-46	0.434154	0.393	0.236	1.29969e-41	1	Rdh11
3.31112e-35	0.433104	0.197	0.098	6.53052e-31	1	Setd1b
6.43253e-49	0.432682	0.393	0.227	1.26869e-44	1	Lrrc63
2.26842e-36	0.432111	0.245	0.132	4.47401e-32	1	Cdc20
9.99665e-45	0.431736	0.281	0.147	1.97164e-40	1	Wbp2
3.41899e-48	0.431682	0.361	0.205	6.74327e-44	1	Gtf2h1
9.79483e-33	0.431517	0.173	0.085	1.93183e-28	1	Tial1
2.35298e-41	0.429806	0.331	0.19	4.64077e-37	1	Fkbp1a
1.45741e-46	0.429633	0.352	0.2	2.87445e-42	1	Fam118b
2.81857e-47	0.429423	0.395	0.234	5.55906e-43	1	2700049A03Rik
1.06526e-52	0.428191	0.408	0.233	2.101e-48	1	Mllt11
1.87855e-32	0.427947	0.208	0.11	3.70505e-28	1	Galnt10
1.42521e-77	0.42717	0.712	0.478	2.81094e-73	1	Dmrtb1
1.21452e-40	0.427097	0.34	0.201	2.39539e-36	1	Pink1
2.6289e-39	0.425308	0.216	0.107	5.18498e-35	1	Edc4
2.35219e-54	0.424942	0.454	0.27	4.63923e-50	1	Ankrd54
1.47265e-28	0.424484	0.188	0.101	2.90451e-24	1	Rassf1
4.73012e-36	0.423185	0.181	0.086	9.32922e-32	1	Tmed4
1.42346e-37	0.422691	0.162	0.072	2.80749e-33	1	Frmd8
1.64965e-31	0.419884	0.22	0.12	3.2536e-27	1	Phf1
1.10116e-51	0.419327	0.482	0.3	2.17182e-47	1	Nkapl
4.19603e-34	0.418846	0.16	0.074	8.27583e-30	1	Trp53i11
4.87006e-33	0.418338	0.246	0.138	9.60521e-29	1	Tmem242
2.67142e-33	0.417934	0.191	0.096	5.26884e-29	1	Dtnbp1
3.75124e-39	0.417118	0.203	0.097	7.39856e-35	1	Pdzd9
1.32026e-67	0.416208	0.593	0.376	2.60395e-63	1	Phospho2
1.89203e-38	0.416206	0.202	0.098	3.73165e-34	1	Slco3a1
1.77965e-30	0.41497	0.197	0.105	3.51001e-26	1	1700029P11Rik
6.65559e-41	0.414159	0.329	0.188	1.31268e-36	1	Dnah14
1.04059e-34	0.414153	0.193	0.096	2.05235e-30	1	Taok2
6.4406e-51	0.413985	0.444	0.268	1.27028e-46	1	Kpnb1
1.36255e-33	0.413214	0.175	0.085	2.68736e-29	1	Htatip2
8.19664e-42	0.412927	0.356	0.211	1.61662e-37	1	Baz1a
5.29112e-39	0.412616	0.187	0.086	1.04357e-34	1	Dctn6
9.6545e-42	0.412581	0.251	0.128	1.90416e-37	1	Zbtb5
3.35973e-32	0.412149	0.296	0.179	6.6264e-28	1	Selenos
1.44747e-47	0.410557	0.378	0.217	2.85484e-43	1	Myo9a
1.57726e-68	0.41022	0.66	0.443	3.11084e-64	1	Sbno1
2.2512e-69	0.409411	0.522	0.297	4.44004e-65	1	Mphosph8
4.83858e-46	0.408745	0.452	0.287	9.54313e-42	1	Gm2762
5.7904e-40	0.408398	0.238	0.122	1.14204e-35	1	Cit
1.19777e-40	0.408187	0.229	0.113	2.36237e-36	1	Incenp
2.09238e-32	0.407749	0.227	0.123	4.12679e-28	1	Bod1
1.14371e-44	0.407438	0.333	0.186	2.25573e-40	1	Bms1
8.55562e-36	0.406625	0.231	0.122	1.68742e-31	1	Pspc1
4.89898e-31	0.405191	0.228	0.126	9.66225e-27	1	Dr1
5.5829e-39	0.403704	0.311	0.177	1.10112e-34	1	Atp2b4
4.00248e-33	0.403352	0.228	0.124	7.89409e-29	1	Pcbp1
9.70079e-44	0.403275	0.438	0.276	1.91329e-39	1	Art3
7.88586e-54	0.402913	0.453	0.265	1.55533e-49	1	Mllt10
2.06121e-24	0.402693	0.152	0.079	4.06533e-20	1	Ino80e
4.37201e-68	0.401527	0.538	0.311	8.62291e-64	1	Calm2
3.35307e-52	0.400589	0.594	0.399	6.61325e-48	1	Ssh2
5.57184e-58	0.400197	0.549	0.345	1.09893e-53	1	Rsph6a
3.68192e-32	0.399504	0.237	0.132	7.26185e-28	1	Dnah12
2.50875e-29	0.399441	0.22	0.123	4.94801e-25	1	Amdhd2
1.28019e-36	0.399236	0.201	0.098	2.52491e-32	1	Fam160b1
7.09425e-34	0.398561	0.204	0.104	1.3992e-29	1	Ninl
1.52482e-34	0.398167	0.276	0.157	3.0074e-30	1	Prdx5
3.19517e-33	0.39741	0.283	0.166	6.30183e-29	1	Zfp35
1.25284e-32	0.396492	0.236	0.131	2.47098e-28	1	Cntd1
4.4259e-66	0.396433	0.715	0.517	8.7292e-62	1	Slc22a16
9.92863e-38	0.396132	0.266	0.144	1.95822e-33	1	Spats2
2.02126e-36	0.395678	0.264	0.145	3.98652e-32	1	Srp14
2.97549e-36	0.395428	0.249	0.134	5.86857e-32	1	Wdr78
4.40134e-31	0.395126	0.183	0.092	8.68077e-27	1	Atg12
5.36519e-31	0.394953	0.199	0.105	1.05818e-26	1	Kdm4d
5.33579e-40	0.392491	0.4	0.246	1.05238e-35	1	Pde8a
8.39011e-31	0.392175	0.194	0.101	1.65478e-26	1	Cdkn2c
1.27464e-34	0.391516	0.169	0.079	2.51397e-30	1	Galntl6
5.4014e-45	0.3913	0.446	0.279	1.06532e-40	1	Pde1c
2.18016e-32	0.390844	0.156	0.072	4.29993e-28	1	Hunk
2.00897e-35	0.390746	0.281	0.159	3.96229e-31	1	Rnf166
3.18652e-32	0.390649	0.2	0.103	6.28477e-28	1	Osbpl1a
2.20831e-54	0.390176	0.558	0.363	4.35545e-50	1	Hdgfl1
2.44977e-51	0.389806	0.554	0.365	4.83169e-47	1	Trafd1
7.10432e-22	0.389153	0.157	0.087	1.40119e-17	1	Pttg1
3.50347e-31	0.389072	0.151	0.071	6.9099e-27	1	Ptpn20
2.7937e-27	0.388131	0.184	0.099	5.51001e-23	1	Cbx5
4.35779e-37	0.387201	0.249	0.133	8.59486e-33	1	Ccdc40
3.10317e-43	0.38596	0.5	0.33	6.12038e-39	1	Dnah17
5.62256e-46	0.38546	0.503	0.327	1.10894e-41	1	Spag6l
4.81088e-66	0.385014	0.741	0.56	9.48849e-62	1	Nipbl
3.1465e-30	0.383751	0.167	0.082	6.20584e-26	1	Ift46
7.18233e-56	0.383622	0.581	0.379	1.41657e-51	1	Pcbp3
1.768e-35	0.382346	0.322	0.191	3.48702e-31	1	Fam134a
3.56115e-42	0.381982	0.392	0.235	7.02365e-38	1	1700040L02Rik
1.18031e-26	0.38086	0.24	0.142	2.32792e-22	1	Rbm44
7.49543e-32	0.379763	0.24	0.133	1.47832e-27	1	Dctn4
9.31012e-38	0.379672	0.422	0.271	1.83623e-33	1	Rai14
3.34485e-53	0.378279	0.649	0.462	6.59704e-49	1	Ldhc
7.04322e-31	0.378135	0.296	0.179	1.38913e-26	1	Sphkap
7.12648e-32	0.377613	0.3	0.18	1.40556e-27	1	Rif1
1.06148e-33	0.377475	0.165	0.077	2.09355e-29	1	Dhrs4
2.73599e-34	0.377085	0.288	0.166	5.39619e-30	1	Cep85
4.85066e-29	0.375546	0.182	0.094	9.56695e-25	1	Kank3
1.71087e-54	0.374252	0.545	0.351	3.37436e-50	1	Cfap97
3.96007e-34	0.374028	0.211	0.108	7.81045e-30	1	Rasl2-9
6.98362e-34	0.372719	0.234	0.125	1.37738e-29	1	Aars
1.91969e-28	0.372091	0.171	0.088	3.78621e-24	1	Tnpo2
7.22326e-51	0.370796	0.593	0.398	1.42464e-46	1	Mum1
1.43822e-32	0.370751	0.295	0.175	2.83661e-28	1	1110004E09Rik
8.9999e-36	0.370682	0.306	0.179	1.77505e-31	1	Med1
3.00418e-30	0.370228	0.211	0.113	5.92515e-26	1	Prss42
4.23732e-30	0.369583	0.259	0.151	8.35727e-26	1	Ciapin1
2.80408e-45	0.369131	0.583	0.4	5.53048e-41	1	Cfap65
4.08139e-34	0.36892	0.271	0.151	8.04972e-30	1	Abca14
3.83866e-37	0.368843	0.384	0.239	7.571e-33	1	Top2a
3.75227e-24	0.368834	0.232	0.14	7.4006e-20	1	Aplp2
2.16815e-38	0.368816	0.371	0.226	4.27624e-34	1	Dcaf7
8.79131e-30	0.368097	0.298	0.183	1.73391e-25	1	Hagh
7.40089e-28	0.367985	0.234	0.134	1.45968e-23	1	Fam227b
6.98585e-25	0.366107	0.152	0.078	1.37782e-20	1	Ankle2
1.18975e-33	0.365164	0.359	0.223	2.34655e-29	1	Cdca3
4.93843e-28	0.364224	0.215	0.12	9.74007e-24	1	Sppl3
8.44844e-69	0.364105	0.686	0.471	1.66629e-64	1	Hspa5
2.25258e-28	0.364055	0.185	0.097	4.44276e-24	1	Slc41a3
6.09108e-31	0.363988	0.271	0.159	1.20134e-26	1	Med16
6.36554e-35	0.363881	0.256	0.139	1.25548e-30	1	Stk10
2.31577e-22	0.363401	0.158	0.086	4.5674e-18	1	Specc1l
2.47171e-20	0.362542	0.217	0.137	4.87496e-16	1	Odf4
8.32652e-30	0.361801	0.166	0.081	1.64224e-25	1	Pnma1
1.09151e-44	0.360561	0.576	0.402	2.15279e-40	1	Nop9
2.28675e-73	0.360201	0.754	0.493	4.51015e-69	1	Setx
6.39111e-25	0.358382	0.175	0.094	1.26052e-20	1	Wdr53
2.00855e-35	0.357736	0.396	0.253	3.96146e-31	1	Ndufaf3
1.53575e-29	0.357556	0.384	0.258	3.02897e-25	1	Gm20621
9.54755e-27	0.357516	0.204	0.114	1.88306e-22	1	Psmd7
1.56468e-24	0.357072	0.262	0.163	3.08603e-20	1	Cenpv
1.27402e-26	0.357045	0.167	0.087	2.51275e-22	1	Slc25a28
1.34639e-25	0.356872	0.188	0.103	2.65548e-21	1	Pbp2
3.29625e-39	0.356663	0.476	0.314	6.50119e-35	1	Hsbp1
2.45003e-21	0.356483	0.162	0.091	4.83219e-17	1	Rgp1
1.41098e-73	0.356408	0.823	0.644	2.78288e-69	1	Asrgl1
7.84396e-49	0.356184	0.594	0.399	1.54706e-44	1	Sf3b1
5.39414e-23	0.355942	0.159	0.086	1.06389e-18	1	Erlin1
3.36513e-26	0.355588	0.174	0.092	6.63704e-22	1	Pik3r3
5.03164e-24	0.355427	0.163	0.087	9.92391e-20	1	Aprt
1.8794e-25	0.354238	0.152	0.078	3.70674e-21	1	Tmem130
4.71611e-24	0.354081	0.171	0.093	9.30158e-20	1	Gon4l
2.77479e-27	0.354037	0.247	0.146	5.47273e-23	1	Katnal1
4.04319e-28	0.354026	0.184	0.096	7.97437e-24	1	Pex11g
1.67636e-28	0.353159	0.22	0.123	3.30628e-24	1	Flywch1
3.38114e-42	0.351972	0.496	0.326	6.66863e-38	1	Dnajb2
1.66988e-33	0.351802	0.376	0.238	3.2935e-29	1	Prkag2
5.53499e-29	0.351514	0.309	0.192	1.09167e-24	1	Nxn
2.28588e-27	0.35142	0.19	0.102	4.50845e-23	1	Atp8b5
1.17886e-25	0.351134	0.178	0.096	2.32507e-21	1	Nbas
2.23746e-43	0.350831	0.586	0.412	4.41295e-39	1	Cchcr1
8.85656e-27	0.350199	0.158	0.079	1.74678e-22	1	Eif1a
1.77995e-27	0.349975	0.302	0.191	3.5106e-23	1	Ttc30a2
4.59636e-27	0.34979	0.342	0.225	9.0654e-23	1	Adam18
2.06925e-26	0.34922	0.198	0.109	4.08119e-22	1	AA467197
2.54352e-29	0.348537	0.276	0.164	5.01659e-25	1	Tcp10b
7.6703e-24	0.347741	0.177	0.098	1.51281e-19	1	Fhod1
4.51714e-26	0.345829	0.163	0.084	8.90915e-22	1	Zmiz2
5.71655e-27	0.343786	0.262	0.157	1.12748e-22	1	Slc9c1
2.59029e-30	0.343643	0.257	0.147	5.10882e-26	1	Mapk8ip2
3.27098e-26	0.34339	0.276	0.171	6.45135e-22	1	Fam107b
6.28918e-28	0.342105	0.281	0.171	1.24042e-23	1	Svip
5.25964e-21	0.342103	0.23	0.145	1.03736e-16	1	Agbl2
1.22992e-26	0.341647	0.192	0.104	2.42577e-22	1	Xkr8
4.30375e-32	0.34093	0.497	0.351	8.48828e-28	1	Tcfl5
1.66924e-28	0.339519	0.32	0.202	3.29225e-24	1	Tomm22
3.91806e-34	0.339472	0.343	0.209	7.7276e-30	1	Hnrnpm
1.85063e-28	0.339348	0.231	0.13	3.64999e-24	1	Ckap2l
8.89051e-34	0.338823	0.377	0.238	1.75348e-29	1	Fam216a
2.19168e-31	0.337863	0.407	0.269	4.32265e-27	1	Cox8c
1.31635e-35	0.336055	0.423	0.272	2.59624e-31	1	Mif4gd
8.66661e-21	0.336021	0.187	0.11	1.70932e-16	1	Gm6185
1.03652e-38	0.33597	0.494	0.332	2.04432e-34	1	Crat
5.54536e-28	0.335456	0.23	0.131	1.09371e-23	1	Arsa
8.96599e-24	0.334517	0.202	0.116	1.76836e-19	1	Chic2
2.90794e-18	0.331255	0.152	0.088	5.73533e-14	1	Cdkl4
2.93814e-33	0.330904	0.345	0.21	5.79489e-29	1	Tcte1
3.41889e-53	0.330626	0.769	0.581	6.74308e-49	1	Ggnbp1
6.55961e-49	0.329743	0.685	0.488	1.29375e-44	1	Tdrd6
2.11685e-24	0.329	0.218	0.127	4.17506e-20	1	Ncapg
7.47692e-34	0.328988	0.49	0.34	1.47467e-29	1	Ammecr1l
5.86171e-23	0.328547	0.177	0.099	1.1561e-18	1	Lig4
1.52421e-25	0.328196	0.213	0.121	3.0062e-21	1	1700051A21Rik
1.74668e-23	0.327657	0.298	0.194	3.44497e-19	1	Cep72
2.20434e-25	0.327314	0.163	0.085	4.34761e-21	1	Dbf4
2.34697e-38	0.326592	0.552	0.392	4.62894e-34	1	Hsp90b1
7.93266e-27	0.326565	0.3	0.188	1.56456e-22	1	Tra2b
8.79708e-21	0.326396	0.201	0.121	1.73505e-16	1	Dgat1
5.45271e-35	0.326363	0.399	0.253	1.07544e-30	1	Fyttd1
1.13963e-37	0.326137	0.55	0.386	2.2477e-33	1	Dnajb6
7.37318e-30	0.326018	0.376	0.246	1.45421e-25	1	Socs7
1.36152e-23	0.322765	0.277	0.177	2.68533e-19	1	Zfp646
1.10648e-27	0.322208	0.32	0.201	2.18231e-23	1	Chka
3.14353e-29	0.321411	0.266	0.155	6.19998e-25	1	Gm42918
1.43064e-39	0.321274	0.49	0.323	2.82165e-35	1	Smarca4
6.08958e-32	0.321215	0.474	0.327	1.20105e-27	1	Tbpl1
1.79206e-20	0.320951	0.159	0.089	3.53449e-16	1	Gtf2b
3.74262e-23	0.32051	0.163	0.088	7.38157e-19	1	Smc2
1.92936e-48	0.319189	0.68	0.507	3.80528e-44	1	Rpgrip1
1.09769e-22	0.31884	0.157	0.084	2.16498e-18	1	Ube2j2
1.24594e-29	0.318735	0.422	0.284	2.45736e-25	1	Senp2
8.45585e-24	0.317975	0.152	0.078	1.66775e-19	1	Syce1l
2.99229e-24	0.3166	0.151	0.077	5.90169e-20	1	Dusp18
1.50481e-26	0.316023	0.229	0.131	2.96794e-22	1	RP24-201N16.3
4.16702e-34	0.31559	0.445	0.291	8.21861e-30	1	Zpbp2
3.38888e-28	0.315444	0.379	0.249	6.68388e-24	1	Catsper2
2.3975e-22	0.315078	0.276	0.179	4.72859e-18	1	Npepps
2.95318e-32	0.314728	0.47	0.32	5.82455e-28	1	Cfap70
7.97115e-25	0.314665	0.295	0.187	1.57215e-20	1	Pebp4
3.58838e-31	0.314482	0.368	0.235	7.07736e-27	1	1700029M20Rik
2.06346e-19	0.313788	0.196	0.119	4.06975e-15	1	Erlin2
1.59937e-25	0.313761	0.204	0.114	3.15444e-21	1	Spag1
2.80976e-28	0.313262	0.308	0.19	5.54169e-24	1	Bcap29
9.83013e-27	0.3129	0.398	0.269	1.9388e-22	1	Fam98c
3.02852e-32	0.312806	0.453	0.306	5.97314e-28	1	Kif3b
8.81283e-29	0.312613	0.395	0.263	1.73815e-24	1	Dnajb1
2.48404e-28	0.312205	0.348	0.221	4.89928e-24	1	Prdm2
1.76558e-21	0.311125	0.173	0.097	3.48225e-17	1	Hap1
4.83951e-20	0.31047	0.27	0.177	9.54496e-16	1	1700028J19Rik
2.15414e-27	0.309764	0.284	0.173	4.24862e-23	1	1700030C12Rik
1.16186e-24	0.309182	0.352	0.236	2.29153e-20	1	Mpi
6.99966e-17	0.307956	0.175	0.107	1.38054e-12	1	Wdr20rt
1.46802e-22	0.307271	0.248	0.154	2.89538e-18	1	Trmt10a
2.55781e-26	0.305716	0.219	0.123	5.04478e-22	1	Peli2
7.54728e-24	0.305284	0.397	0.278	1.48855e-19	1	Tcea2
3.78886e-23	0.305067	0.188	0.106	7.47276e-19	1	Hjurp
1.59098e-19	0.304968	0.262	0.173	3.13789e-15	1	Btaf1
1.05289e-27	0.304669	0.386	0.258	2.07662e-23	1	Akirin2
5.16139e-18	0.304585	0.163	0.096	1.01798e-13	1	Cpsf2
3.09876e-42	0.304133	0.576	0.396	6.11168e-38	1	Efhd1
1.51045e-28	0.303992	0.344	0.218	2.97907e-24	1	Ckap4
8.76872e-22	0.302926	0.304	0.202	1.72945e-17	1	Qrich1
7.34081e-24	0.302925	0.152	0.078	1.44783e-19	1	Nsmaf
7.02952e-16	0.301517	0.16	0.098	1.38643e-11	1	Krba1
8.68159e-20	0.299621	0.157	0.088	1.71227e-15	1	Parp1
2.36604e-16	0.29927	0.188	0.119	4.66653e-12	1	Glipr1l2
2.84801e-19	0.298056	0.181	0.108	5.61714e-15	1	Mt2
1.22322e-29	0.297981	0.462	0.323	2.41255e-25	1	Hsf5
2.7385e-18	0.297585	0.204	0.128	5.40114e-14	1	Snrnp200
1.89187e-26	0.297087	0.154	0.076	3.73133e-22	1	Slx4
2.29236e-21	0.29707	0.309	0.207	4.52123e-17	1	Tkfc
5.28492e-27	0.296841	0.267	0.159	1.04234e-22	1	Larp4b
1.34052e-31	0.296808	0.441	0.293	2.6439e-27	1	Mfn2
2.7642e-19	0.295587	0.258	0.169	5.45183e-15	1	Dnaaf2
4.5235e-26	0.294887	0.368	0.243	8.92169e-22	1	Cenpf
8.82161e-19	0.294308	0.265	0.178	1.73989e-14	1	Catsperd
4.99149e-20	0.294025	0.26	0.169	9.84471e-16	1	Prpf38b
2.27606e-22	0.293905	0.199	0.115	4.48908e-18	1	Rrm1
8.94677e-17	0.293153	0.274	0.19	1.76457e-12	1	Abcc12
5.36193e-24	0.292448	0.256	0.156	1.05753e-19	1	Fyco1
1.13993e-25	0.292083	0.411	0.285	2.24829e-21	1	Ddx46
5.77422e-15	0.291562	0.156	0.096	1.13885e-10	1	Akap8
2.86016e-19	0.290623	0.167	0.096	5.64109e-15	1	Gtf3c1
7.088e-20	0.290449	0.301	0.202	1.39797e-15	1	Nlrp14
5.81753e-31	0.289196	0.507	0.355	1.14739e-26	1	Hdgf
1.22618e-20	0.288839	0.166	0.093	2.4184e-16	1	Cetn3
2.36841e-17	0.28879	0.188	0.116	4.67122e-13	1	Dnah7b
1.74649e-22	0.288528	0.219	0.13	3.44461e-18	1	Ndrg3
7.63543e-21	0.28805	0.31	0.208	1.50594e-16	1	Il4i1
7.75342e-19	0.28685	0.284	0.193	1.52921e-14	1	Pomt1
3.88204e-19	0.286711	0.205	0.125	7.65655e-15	1	Ccdc83
3.17921e-23	0.285874	0.342	0.229	6.27035e-19	1	Gorasp2
1.83325e-23	0.285572	0.379	0.259	3.61572e-19	1	Cct6b
1.56822e-30	0.285093	0.479	0.33	3.09299e-26	1	Bbof1
3.15213e-19	0.284947	0.221	0.138	6.21694e-15	1	Spink2
7.23636e-15	0.284864	0.186	0.121	1.42723e-10	1	Gm20604
4.12448e-21	0.284742	0.243	0.152	8.13471e-17	1	Gramd1c
4.21607e-19	0.284411	0.256	0.168	8.31535e-15	1	Krcc1
1.87091e-19	0.284344	0.198	0.119	3.68999e-15	1	Hyal6
1.30258e-17	0.28398	0.204	0.128	2.56908e-13	1	Armc9
3.8853e-21	0.28386	0.219	0.133	7.66297e-17	1	Insig2
9.82702e-25	0.28333	0.404	0.279	1.93818e-20	1	Cox4i1
3.25575e-25	0.283145	0.331	0.213	6.42131e-21	1	Cmtm2b
1.71696e-19	0.282989	0.225	0.141	3.38637e-15	1	Spag5
2.69813e-22	0.282774	0.316	0.209	5.32152e-18	1	Sept2
9.75765e-19	0.282361	0.177	0.105	1.9245e-14	1	Mybl1
6.58302e-18	0.281971	0.206	0.13	1.29837e-13	1	Spock2
8.90239e-17	0.281105	0.159	0.095	1.75582e-12	1	1700108N11Rik
3.04336e-18	0.281074	0.224	0.143	6.00242e-14	1	Thoc7
5.33545e-18	0.28072	0.202	0.126	1.05231e-13	1	AI987944
9.17386e-22	0.280594	0.214	0.127	1.80936e-17	1	Senp1
1.8779e-21	0.2795	0.19	0.11	3.70379e-17	1	Dtl
2.34258e-20	0.27939	0.195	0.115	4.62028e-16	1	Ncapd2
2.84534e-21	0.279304	0.38	0.268	5.61186e-17	1	4933416C03Rik
5.99588e-16	0.278772	0.157	0.094	1.18257e-11	1	Asb1
2.20111e-17	0.278555	0.22	0.141	4.34126e-13	1	Ttc12
1.09446e-23	0.278516	0.26	0.16	2.1586e-19	1	Zfp574
2.12708e-20	0.278438	0.252	0.161	4.19524e-16	1	Nup188
7.44321e-13	0.2772	0.165	0.107	1.46802e-08	1	Sesn3
1.73647e-19	0.277147	0.192	0.114	3.42485e-15	1	Grk3
2.58489e-21	0.277097	0.251	0.158	5.09819e-17	1	Tacc3
1.20814e-16	0.277071	0.155	0.092	2.38281e-12	1	Ndufaf7
2.2978e-21	0.276514	0.238	0.146	4.53195e-17	1	Mepce
1.15927e-22	0.276442	0.38	0.264	2.28643e-18	1	Suco
7.35516e-23	0.275971	0.419	0.297	1.45066e-18	1	Wdr48
5.4744e-17	0.275501	0.305	0.216	1.07972e-12	1	Drap1
1.41758e-18	0.275314	0.205	0.127	2.7959e-14	1	Baiap2
4.04873e-14	0.275007	0.153	0.095	7.98532e-10	1	Cab39
8.07384e-21	0.274444	0.272	0.176	1.5924e-16	1	Ddx6
1.35028e-24	0.274286	0.261	0.158	2.66315e-20	1	Ube2d2b
8.70513e-19	0.273554	0.227	0.144	1.71691e-14	1	Lin7a
1.49891e-30	0.273548	0.589	0.442	2.9563e-26	1	Nol8
7.31262e-17	0.273251	0.239	0.159	1.44227e-12	1	Acyp1
2.18542e-20	0.27293	0.39	0.279	4.31031e-16	1	Dync1i2
1.94865e-15	0.272448	0.211	0.138	3.84331e-11	1	Dnah6
1.2939e-17	0.271191	0.237	0.156	2.55196e-13	1	Sfmbt2
1.83455e-19	0.271055	0.239	0.152	3.61829e-15	1	Sppl2b
1.66707e-17	0.270912	0.258	0.173	3.28796e-13	1	Nup205
1.8532e-38	0.270888	0.414	0.249	3.65507e-34	1	Mgll
5.20116e-20	0.270348	0.299	0.2	1.02583e-15	1	Tmbim7
1.31566e-22	0.269266	0.334	0.223	2.59488e-18	1	Rnf32
2.6269e-14	0.268958	0.227	0.155	5.18103e-10	1	Fbf1
1.68364e-15	0.26807	0.18	0.112	3.32065e-11	1	Rsrc1
6.40876e-36	0.267154	0.656	0.476	1.264e-31	1	Hspa2
1.42945e-22	0.266837	0.443	0.317	2.81931e-18	1	Rbakdn
1.19042e-11	0.266457	0.166	0.112	2.34786e-07	1	Ankrd10
1.67348e-23	0.266447	0.35	0.234	3.3006e-19	1	Cfap52
2.85027e-21	0.265963	0.246	0.153	5.62159e-17	1	Ctr9
6.69287e-17	0.265215	0.242	0.159	1.32003e-12	1	Cd55b
8.09348e-26	0.264912	0.435	0.301	1.59628e-21	1	Tmem97
2.35569e-15	0.264771	0.173	0.108	4.64612e-11	1	Glyr1
3.90941e-18	0.26453	0.161	0.093	7.71052e-14	1	Ykt6
4.18917e-18	0.264372	0.373	0.268	8.26231e-14	1	Mroh2a
7.4699e-24	0.264365	0.47	0.341	1.47329e-19	1	Matr3
3.77354e-33	0.26432	0.652	0.494	7.44256e-29	1	Eid3
9.49206e-23	0.264133	0.311	0.204	1.87212e-18	1	Wdr63
2.75116e-16	0.262971	0.19	0.119	5.42612e-12	1	Smco2
8.89073e-19	0.26291	0.261	0.172	1.75352e-14	1	Srrt
6.18743e-14	0.262787	0.228	0.156	1.22035e-09	1	Gm15800
2.27767e-19	0.262622	0.333	0.231	4.49224e-15	1	Smpd5
1.30099e-17	0.262589	0.181	0.109	2.56595e-13	1	Mapkap1
7.52186e-18	0.26191	0.226	0.144	1.48354e-13	1	Arhgap19
1.09135e-14	0.26184	0.167	0.105	2.15247e-10	1	Khdrbs1
2.28833e-18	0.261718	0.263	0.173	4.51326e-14	1	Haus1
1.36148e-15	0.260908	0.187	0.119	2.68526e-11	1	Tut1
3.70214e-22	0.260831	0.236	0.143	7.30174e-18	1	Rubcn
1.24871e-18	0.260769	0.228	0.144	2.46284e-14	1	Surf4
4.40887e-15	0.260191	0.159	0.097	8.69562e-11	1	Top1
3.66759e-18	0.260158	0.206	0.127	7.23359e-14	1	Smpd4
1.12621e-27	0.259982	0.485	0.338	2.22123e-23	1	Adam1b
8.54396e-15	0.259917	0.237	0.161	1.68513e-10	1	Camk2n1
1.06446e-15	0.25919	0.227	0.151	2.09944e-11	1	Prok2
7.13483e-26	0.258689	0.465	0.328	1.4072e-21	1	Smarca2
5.02899e-16	0.256224	0.152	0.09	9.91868e-12	1	Snx19
4.55697e-17	0.256185	0.285	0.195	8.98772e-13	1	Efcab2
1.02582e-30	0.255917	0.669	0.512	2.02323e-26	1	Qrich2
3.38774e-17	0.255647	0.285	0.195	6.68164e-13	1	Ide
3.2123e-22	0.255562	0.407	0.286	6.33562e-18	1	Cds1
2.79718e-18	0.255458	0.338	0.239	5.51687e-14	1	1700008K24Rik
1.56115e-16	0.255168	0.158	0.093	3.07906e-12	1	Birc5
2.63685e-15	0.254796	0.238	0.161	5.20065e-11	1	Slc30a3
2.85425e-20	0.254102	0.389	0.276	5.62944e-16	1	Suclg1
5.1245e-16	0.252501	0.192	0.121	1.0107e-11	1	Ddias
8.95633e-25	0.251695	0.561	0.423	1.76646e-20	1	Ppp2r5c
9.08673e-16	0.251534	0.189	0.12	1.79218e-11	1	9930021J03Rik
6.24416e-18	0.250891	0.325	0.228	1.23154e-13	1	Actr1a
4.18687e-22	0.250621	0.438	0.312	8.25777e-18	1	Nudt18
5.73162e-20	0.250603	0.261	0.167	1.13045e-15	1	Polg
0	1.15341	0.532	0.142	0	2	4930581F22Rik	SPC-Pach
0	1.08283	0.855	0.249	0	2	Piwil1
3.31301e-307	1.07054	0.5	0.131	6.53424e-303	2	Gm21269
0	1.05884	0.649	0.208	0	2	Mgll
8.83346e-275	1.01105	0.552	0.177	1.74222e-270	2	Baz1a
3.35388e-256	0.973486	0.463	0.129	6.61485e-252	2	Phf2
6.84875e-283	0.97087	0.572	0.178	1.35078e-278	2	Gm42740
1.63124e-297	0.965558	0.651	0.23	3.21729e-293	2	Mllt10
0	0.956995	0.86	0.458	0	2	Tuba3b
6.36446e-213	0.927895	0.417	0.121	1.25526e-208	2	Mark2
7.76002e-291	0.926687	0.711	0.282	1.53051e-286	2	Calm2
8.93955e-204	0.925023	0.366	0.098	1.76315e-199	2	AC149090.1
5.67157e-238	0.915315	0.51	0.162	1.1186e-233	2	RP23-440F7.2
6.12582e-254	0.908103	0.671	0.285	1.2082e-249	2	Sept12
0	0.905082	0.921	0.444	0	2	Slc2a3
2.57823e-222	0.902939	0.375	0.094	5.08505e-218	2	Pou5f2
8.64444e-231	0.886014	0.521	0.172	1.70494e-226	2	Ccp110
4.94682e-227	0.884871	0.581	0.22	9.75662e-223	2	Cdc42ep3
1.47972e-164	0.86419	0.249	0.056	2.91845e-160	2	Fbn2
3.48304e-227	0.837958	0.657	0.275	6.86961e-223	2	Mphosph8
0	0.834102	0.927	0.522	0	2	Atxn7l3b
2.56375e-247	0.830563	0.714	0.313	5.05649e-243	2	Sprtn
2.37165e-173	0.798581	0.465	0.168	4.67761e-169	2	1700097M23Rik
2.93382e-143	0.797442	0.251	0.064	5.78637e-139	2	4933435G04Rik
3.30973e-134	0.795687	0.325	0.107	6.52777e-130	2	Pcbp1
2.23734e-128	0.792678	0.221	0.055	4.41271e-124	2	Pou2f2
1.61284e-139	0.78563	0.364	0.127	3.181e-135	2	Prok2
4.16073e-186	0.773585	0.7	0.377	8.20621e-182	2	Tuba3a
2.72115e-154	0.766655	0.393	0.134	5.36693e-150	2	1700102P08Rik
4.40333e-148	0.762386	0.431	0.164	8.68468e-144	2	Gmcl1
3.63747e-129	0.755255	0.324	0.109	7.17418e-125	2	Tmem30c
2.34173e-128	0.737402	0.286	0.087	4.61859e-124	2	Tdrd5
1.45625e-108	0.732453	0.233	0.069	2.87216e-104	2	1700006A11Rik
1.6182e-183	0.725965	0.736	0.407	3.19158e-179	2	Calm1
2.99788e-115	0.708545	0.225	0.062	5.91272e-111	2	D130017N08Rik
5.01632e-129	0.703624	0.485	0.215	9.89369e-125	2	1700029M20Rik
4.53338e-112	0.698595	0.346	0.133	8.94118e-108	2	Gm26799
3.05575e-100	0.696807	0.24	0.077	6.02686e-96	2	Lyrm9
8.79965e-108	0.695927	0.259	0.083	1.73555e-103	2	Pou6f1
6.31589e-105	0.693841	0.246	0.077	1.24568e-100	2	Pld6
1.40763e-121	0.69376	0.357	0.132	2.77627e-117	2	Upf1
1.28295e-190	0.690551	0.751	0.39	2.53036e-186	2	Shcbp1l
4.65175e-223	0.687289	0.844	0.479	9.17464e-219	2	Setx
1.26531e-121	0.685262	0.406	0.164	2.49558e-117	2	Rnf6
3.89148e-130	0.684283	0.476	0.206	7.67517e-126	2	Crybg3
3.73475e-99	0.683092	0.211	0.062	7.36605e-95	2	Gm5878
1.75925e-126	0.672902	0.466	0.202	3.46978e-122	2	Kcnj9
2.61494e-108	0.67128	0.325	0.121	5.15744e-104	2	Topors
2.90542e-110	0.670168	0.368	0.146	5.73036e-106	2	Lrrc71
3.75199e-118	0.656711	0.365	0.137	7.40005e-114	2	Tdrd1
2.51252e-105	0.643735	0.37	0.153	4.95545e-101	2	Cep85
1.13706e-117	0.642691	0.446	0.192	2.24263e-113	2	Hnrnpm
6.25931e-92	0.640956	0.169	0.044	1.23452e-87	2	Zfhx3
3.61146e-86	0.640116	0.224	0.076	7.12287e-82	2	Chst1
2.6414e-169	0.637059	0.658	0.304	5.20964e-165	2	Arl6ip1
1.01965e-101	0.633682	0.448	0.211	2.01105e-97	2	Smpd5
4.96184e-93	0.628932	0.188	0.053	9.78623e-89	2	Zfp346
2.69976e-105	0.621687	0.393	0.166	5.32473e-101	2	9330102E08Rik
6.20563e-82	0.620597	0.201	0.065	1.22394e-77	2	RP23-318O7.2
2.94654e-189	0.614194	0.858	0.554	5.81145e-185	2	Dnah8
3.34034e-95	0.60924	0.268	0.094	6.58815e-91	2	Ankrd10
1.4406e-104	0.608954	0.39	0.164	2.84129e-100	2	Mlc1
4.95054e-111	0.607231	0.512	0.247	9.76396e-107	2	Luc7l2
2.94388e-144	0.5996	0.71	0.39	5.80622e-140	2	Diablo
7.47138e-81	0.596439	0.343	0.154	1.47358e-76	2	Comp
3.51115e-82	0.596369	0.233	0.082	6.92504e-78	2	Cdc42ep4
6.73697e-82	0.59556	0.285	0.114	1.32873e-77	2	Pspc1
1.77531e-86	0.591771	0.322	0.134	3.50144e-82	2	Rnls
9.50806e-86	0.591273	0.333	0.142	1.87527e-81	2	Tchp
2.55728e-129	0.590698	0.483	0.203	5.04372e-125	2	Cers3
8.47072e-76	0.586342	0.209	0.073	1.67068e-71	2	Cisd1
1.71228e-76	0.585867	0.191	0.062	3.37714e-72	2	9430015G10Rik
1.55328e-90	0.585031	0.381	0.17	3.06353e-86	2	Phf21a
7.98033e-81	0.58347	0.151	0.04	1.57396e-76	2	4930517J16Rik
1.37874e-100	0.579474	0.488	0.24	2.7193e-96	2	Gm20621
8.69315e-77	0.578583	0.291	0.122	1.71455e-72	2	Dvl1
2.0493e-107	0.576846	0.544	0.272	4.04183e-103	2	Sycp2
1.2855e-81	0.574977	0.229	0.08	2.53538e-77	2	Rgp1
1.8142e-108	0.572216	0.525	0.255	3.57815e-104	2	Mif4gd
5.73045e-87	0.571499	0.355	0.155	1.13022e-82	2	Apba1
2.56888e-149	0.567391	0.817	0.532	5.0666e-145	2	Rsph1
1.26683e-84	0.566922	0.403	0.191	2.49857e-80	2	Tkfc
2.21679e-80	0.566735	0.252	0.094	4.37217e-76	2	Crebrf
8.46941e-74	0.565733	0.283	0.118	1.67042e-69	2	Prss43
1.13163e-72	0.565007	0.156	0.046	2.23192e-68	2	Cdk2
6.47199e-82	0.563234	0.337	0.147	1.27647e-77	2	Smg9
7.94263e-78	0.562825	0.222	0.078	1.56652e-73	2	Dusp15
1.54557e-73	0.562224	0.342	0.16	3.04832e-69	2	Fam107b
2.05676e-110	0.561507	0.706	0.447	4.05655e-106	2	Ybx3
7.72185e-86	0.560882	0.432	0.209	1.52298e-81	2	Tra2a
3.19949e-93	0.560128	0.469	0.23	6.31035e-89	2	Atr
3.54112e-75	0.559842	0.35	0.162	6.98415e-71	2	Ddx6
2.68075e-75	0.558263	0.351	0.163	5.28724e-71	2	Catsperd
1.22569e-72	0.557748	0.239	0.092	2.41743e-68	2	Sbds
3.89277e-97	0.557446	0.397	0.172	7.67771e-93	2	Hnrnpl
4.90399e-89	0.557066	0.425	0.201	9.67215e-85	2	Hnrnpa0
4.23716e-75	0.556112	0.214	0.075	8.35696e-71	2	Vamp3
5.32486e-61	0.555989	0.173	0.061	1.05022e-56	2	Vamp4
6.71937e-77	0.5555	0.295	0.123	1.32526e-72	2	Cdca8
6.63625e-77	0.55395	0.245	0.092	1.30887e-72	2	Rassf1
2.10417e-118	0.55307	0.693	0.397	4.15005e-114	2	Zmynd10
6.39069e-69	0.551097	0.19	0.065	1.26044e-64	2	Ccdc77
2.30225e-85	0.549589	0.355	0.155	4.54073e-81	2	Rsrp1
5.36191e-76	0.54921	0.301	0.128	1.05753e-71	2	4930513N10Rik
9.07935e-75	0.545697	0.187	0.061	1.79072e-70	2	Mapk15
1.07259e-100	0.541815	0.631	0.365	2.11547e-96	2	Psip1
2.57949e-83	0.54153	0.4	0.189	5.08753e-79	2	Dnah2
1.05553e-84	0.539636	0.512	0.277	2.08182e-80	2	Gm2762
3.40151e-54	0.539067	0.151	0.053	6.70879e-50	2	4930405N21Rik
1.79466e-61	0.536718	0.163	0.055	3.5396e-57	2	Hist2h2be
1.64654e-74	0.536291	0.419	0.212	3.24747e-70	2	Kansl3
8.16819e-105	0.535184	0.703	0.469	1.61101e-100	2	Hspa2
3.70874e-75	0.534141	0.355	0.164	7.31475e-71	2	Trim11
8.01267e-83	0.532468	0.472	0.241	1.58034e-78	2	Fyttd1
1.33084e-80	0.528479	0.466	0.241	2.62481e-76	2	Ndufaf3
7.66958e-65	0.524848	0.283	0.126	1.51267e-60	2	Odf4
3.89725e-73	0.520198	0.346	0.16	7.68655e-69	2	Armt1
1.08926e-71	0.51918	0.255	0.101	2.14835e-67	2	Cdkn2d
8.23707e-60	0.519018	0.177	0.064	1.6246e-55	2	Srek1
1.86693e-72	0.518205	0.238	0.09	3.68215e-68	2	4932702P03Rik
2.18333e-62	0.518104	0.253	0.108	4.30618e-58	2	Naa40
2.6665e-65	0.51598	0.158	0.05	5.25914e-61	2	Gclc
4.08579e-85	0.515644	0.513	0.273	8.0584e-81	2	Ppp3ca
1.74851e-54	0.513868	0.247	0.111	3.44859e-50	2	Nr2c2
1.06308e-64	0.513671	0.308	0.143	2.09672e-60	2	Syt11
5.76877e-56	0.511216	0.181	0.069	1.13778e-51	2	0610030E20Rik
4.5994e-57	0.509278	0.163	0.057	9.0714e-53	2	Man2a2
2.94076e-54	0.508331	0.23	0.1	5.80007e-50	2	Ninl
3.14409e-57	0.508055	0.261	0.118	6.2011e-53	2	H2afy
8.88123e-56	0.507756	0.196	0.078	1.75164e-51	2	4933408B17Rik
2.80427e-57	0.505866	0.207	0.082	5.53086e-53	2	Irf3
9.01692e-60	0.505501	0.203	0.079	1.77841e-55	2	Cdkl4
2.87958e-57	0.505178	0.154	0.052	5.67939e-53	2	Smad1
6.1682e-75	0.503819	0.442	0.225	1.21655e-70	2	Dazap1
2.68561e-60	0.502769	0.157	0.052	5.29682e-56	2	Rnf144b
9.60021e-67	0.502229	0.36	0.178	1.89345e-62	2	Tra2b
4.25035e-77	0.502129	0.442	0.225	8.38296e-73	2	Nap1l4
5.47814e-62	0.498285	0.448	0.261	1.08045e-57	2	Tubb4b
3.00181e-69	0.497579	0.366	0.178	5.92047e-65	2	Sae1
8.57034e-61	0.496923	0.195	0.073	1.69033e-56	2	Cklf
6.6387e-53	0.49555	0.274	0.131	1.30935e-48	2	Icmt
2.77812e-63	0.495473	0.306	0.142	5.47929e-59	2	Fbf1
8.25823e-79	0.494928	0.489	0.261	1.62877e-74	2	Kpnb1
6.42048e-65	0.494478	0.308	0.142	1.26631e-60	2	Tcam1
1.81994e-61	0.490553	0.344	0.171	3.58947e-57	2	Selenos
2.55844e-46	0.489041	0.204	0.091	5.04601e-42	2	Clcn4
8.82934e-59	0.488625	0.162	0.056	1.74141e-54	2	Gmnn
1.23033e-58	0.487396	0.289	0.135	2.42658e-54	2	Agbl2
1.19086e-59	0.483478	0.32	0.156	2.34873e-55	2	Fam160b2
3.35776e-62	0.483278	0.322	0.154	6.62251e-58	2	Izumo4
1.19648e-59	0.482893	0.356	0.183	2.35981e-55	2	Nras
5.40299e-65	0.482509	0.317	0.147	1.06563e-60	2	Rbm5
4.88898e-49	0.482024	0.196	0.083	9.64254e-45	2	Zbtb32
3.5768e-59	0.478152	0.357	0.184	7.05452e-55	2	Dnah14
1.62229e-51	0.477896	0.162	0.06	3.19964e-47	2	Syvn1
9.8809e-56	0.475994	0.235	0.102	1.94881e-51	2	Prc1
2.40698e-54	0.474486	0.339	0.176	4.74728e-50	2	Cbl
5.30701e-55	0.474208	0.31	0.154	1.0467e-50	2	Rnf166
3.794e-51	0.472142	0.162	0.06	7.4829e-47	2	Lef1
4.58409e-56	0.471327	0.221	0.092	9.04121e-52	2	Taok2
1.92117e-58	0.471059	0.316	0.154	3.78912e-54	2	Pbk
5.05826e-72	0.471041	0.487	0.266	9.9764e-68	2	Ankrd54
1.8359e-60	0.469248	0.351	0.176	3.62095e-56	2	Abcc12
1.89605e-72	0.467681	0.255	0.1	3.73958e-68	2	Neat1
4.04415e-53	0.466809	0.317	0.161	7.97628e-49	2	Kmt2e
4.34482e-44	0.464873	0.261	0.132	8.5693e-40	2	Wipi2
9.39182e-49	0.464596	0.277	0.138	1.85235e-44	2	Elf2
2.04535e-57	0.464578	0.237	0.101	4.03404e-53	2	Egflam
5.49547e-59	0.463764	0.251	0.108	1.08387e-54	2	Glipr1l2
1.19996e-51	0.460839	0.196	0.08	2.36668e-47	2	Slc13a5
1.37225e-61	0.459814	0.418	0.225	2.70648e-57	2	1700008K24Rik
2.62173e-50	0.45606	0.216	0.094	5.17083e-46	2	Eno3
3.27919e-66	0.455927	0.442	0.235	6.46755e-62	2	Kat7
5.38855e-48	0.4559	0.155	0.059	1.06278e-43	2	Morc3
3.66207e-68	0.455431	0.639	0.435	7.2227e-64	2	Nasp
9.62207e-51	0.455402	0.218	0.094	1.89776e-46	2	Rtn4
1.43618e-63	0.453774	0.514	0.3	2.83258e-59	2	Ypel1
2.46259e-57	0.453319	0.451	0.262	4.85697e-53	2	Cox8c
2.89729e-49	0.453234	0.273	0.134	5.71433e-45	2	Thoc7
6.81526e-61	0.451109	0.35	0.173	1.34417e-56	2	Mfsd12
2.19157e-74	0.450215	0.416	0.204	4.32243e-70	2	H3f3b
3.50476e-52	0.447772	0.193	0.078	6.91243e-48	2	4933414I15Rik
3.87397e-57	0.447631	0.307	0.148	7.64064e-53	2	Snx27
3.70668e-68	0.44737	0.683	0.467	7.31069e-64	2	Arid2
1.74065e-45	0.447078	0.16	0.063	3.43308e-41	2	Exoc8
7.66789e-53	0.446895	0.198	0.08	1.51234e-48	2	Specc1l
1.79723e-57	0.446703	0.446	0.254	3.54468e-53	2	Wwc2
2.86448e-64	0.446405	0.431	0.233	5.64961e-60	2	Mdc1
8.81767e-55	0.445242	0.342	0.177	1.73911e-50	2	Eif1b
5.57723e-49	0.444804	0.166	0.064	1.1e-44	2	Prss44
3.69219e-55	0.44334	0.33	0.167	7.2821e-51	2	Hnrnph3
8.40795e-56	0.439768	0.154	0.053	1.6583e-51	2	Gm5134
1.13963e-45	0.43871	0.163	0.064	2.2477e-41	2	Stk4
9.32014e-40	0.437222	0.204	0.097	1.83821e-35	2	Spo11
2.77471e-44	0.435283	0.217	0.1	5.47257e-40	2	Tnpo3
8.00847e-52	0.435068	0.257	0.118	1.57951e-47	2	Tex261
5.39148e-62	0.434511	0.512	0.301	1.06336e-57	2	Swi5
1.4934e-44	0.433972	0.157	0.062	2.94542e-40	2	1700026D11Rik
1.51348e-46	0.433543	0.177	0.073	2.98504e-42	2	Epb41l5
2.01272e-46	0.433142	0.193	0.082	3.96968e-42	2	Ppp5c
5.20597e-55	0.432886	0.228	0.097	1.02677e-50	2	Stk31
1.20925e-51	0.432806	0.252	0.115	2.385e-47	2	Phf1
1.3718e-38	0.432058	0.173	0.077	2.70559e-34	2	Pcgf6
2.37966e-47	0.431795	0.274	0.136	4.69341e-43	2	1700010B08Rik
4.31535e-48	0.430424	0.237	0.109	8.51116e-44	2	Ddx39
5.81206e-49	0.428273	0.229	0.103	1.14631e-44	2	Dnhd1
1.75354e-39	0.427908	0.153	0.064	3.4585e-35	2	Zfp664
2.68223e-44	0.425831	0.179	0.076	5.29016e-40	2	Kri1
3.69278e-43	0.425162	0.213	0.099	7.28328e-39	2	Sesn3
5.61992e-45	0.425061	0.151	0.058	1.10842e-40	2	Ufl1
5.9247e-45	0.425051	0.267	0.134	1.16853e-40	2	Ankar
1.93403e-47	0.42489	0.188	0.078	3.81449e-43	2	Sh2b1
1.1056e-34	0.423676	0.177	0.084	2.18057e-30	2	Emsy
1.06011e-39	0.423519	0.182	0.082	2.09085e-35	2	Clic4
8.22187e-40	0.421846	0.217	0.105	1.6216e-35	2	Sub1
3.47192e-39	0.421753	0.166	0.072	6.84767e-35	2	Slc47a2
2.81446e-49	0.420612	0.435	0.258	5.55096e-45	2	Mroh2a
4.44214e-44	0.420237	0.313	0.17	8.76122e-40	2	Rbbp4
9.916e-63	0.419064	0.54	0.324	1.95573e-58	2	Dnah17
1.27066e-37	0.418954	0.206	0.101	2.50613e-33	2	Sav1
1.42648e-45	0.418949	0.325	0.176	2.81345e-41	2	Rif1
4.61082e-58	0.418822	0.529	0.317	9.09391e-54	2	Smarca4
2.11103e-45	0.41878	0.168	0.067	4.16359e-41	2	Urb1
1.00204e-35	0.4173	0.156	0.069	1.97633e-31	2	Gna13
4.2807e-43	0.416257	0.177	0.075	8.44283e-39	2	Gstt3
5.21977e-49	0.414528	0.302	0.153	1.0295e-44	2	Tpr
1.29122e-61	0.414161	0.608	0.398	2.54668e-57	2	Ssh2
3.46782e-44	0.413749	0.401	0.239	6.83958e-40	2	Rrbp1
1.50823e-56	0.413334	0.399	0.213	2.97469e-52	2	Mbtd1
8.81e-40	0.413229	0.16	0.067	1.7376e-35	2	Dsn1
1.09537e-43	0.412655	0.269	0.136	2.1604e-39	2	Man1b1
4.93703e-46	0.412202	0.235	0.11	9.73731e-42	2	Nubp2
1.27716e-40	0.411333	0.195	0.089	2.51894e-36	2	Akap8
1.48934e-42	0.411099	0.316	0.173	2.93742e-38	2	Mtfr1l
1.74117e-42	0.41107	0.19	0.084	3.43411e-38	2	D030056L22Rik
1.65172e-40	0.4105	0.185	0.083	3.25768e-36	2	Rfx4
3.83786e-53	0.409508	0.491	0.299	7.5694e-49	2	Nkapl
1.01504e-39	0.409261	0.288	0.156	2.00197e-35	2	Med16
1.48849e-56	0.407317	0.548	0.343	2.93574e-52	2	Tcfl5
2.42538e-49	0.407067	0.411	0.235	4.78358e-45	2	Zfp318
5.02544e-42	0.406653	0.155	0.062	9.91168e-38	2	Gm43352
2.51148e-33	0.40644	0.204	0.104	4.95338e-29	2	1700029P11Rik
7.45102e-44	0.405793	0.231	0.109	1.46956e-39	2	Dnah7b
1.64696e-41	0.405471	0.228	0.11	3.24831e-37	2	Cramp1l
2.13758e-39	0.404736	0.184	0.083	4.21595e-35	2	Pttg1
1.21768e-39	0.4043	0.181	0.081	2.40163e-35	2	Sel1l
2.3799e-44	0.402032	0.246	0.119	4.69388e-40	2	Cul4a
5.04162e-36	0.401861	0.155	0.067	9.94359e-32	2	Ercc2
2.67244e-55	0.40127	0.519	0.317	5.27085e-51	2	Fbxw5
2.8614e-41	0.401133	0.223	0.107	5.64354e-37	2	Edc4
3.15305e-46	0.400098	0.262	0.127	6.21875e-42	2	Cntd1
1.41098e-36	0.400086	0.173	0.079	2.78288e-32	2	Hectd1
1.34485e-34	0.399433	0.162	0.073	2.65244e-30	2	Asxl2
1.35017e-78	0.399062	0.747	0.511	2.66294e-74	2	Smc4
1.6374e-34	0.398166	0.176	0.083	3.22944e-30	2	Cry1
1.95573e-32	0.396865	0.157	0.073	3.85728e-28	2	Kmt2b
4.99758e-29	0.39665	0.169	0.084	9.85674e-25	2	Tnrc6c
6.53049e-72	0.396203	0.457	0.235	1.28801e-67	2	Mtl5
9.3774e-44	0.396021	0.232	0.11	1.8495e-39	2	Psma8
9.1125e-69	0.394591	0.643	0.405	1.79726e-64	2	Vcp
2.24518e-54	0.393954	0.355	0.183	4.42817e-50	2	Zfp956
3.5354e-53	0.393808	0.336	0.171	6.97286e-49	2	Mesdc2
5.11027e-40	0.393404	0.245	0.123	1.0079e-35	2	Aqp9
3.12829e-42	0.393086	0.335	0.186	6.16992e-38	2	Ttc30a2
8.30012e-38	0.392547	0.186	0.086	1.63703e-33	2	Tnpo2
3.70057e-52	0.392132	0.461	0.273	7.29864e-48	2	Ccdc39
2.92964e-33	0.39031	0.2	0.1	5.77814e-29	2	Atp8b5
8.81593e-53	0.390143	0.534	0.333	1.73877e-48	2	Ammecr1l
1.02773e-37	0.390138	0.278	0.151	2.02698e-33	2	Cntrl
2.02153e-37	0.387681	0.183	0.084	3.98706e-33	2	Tial1
1.65638e-36	0.385633	0.239	0.125	3.26688e-32	2	Dr1
3.18347e-38	0.385249	0.228	0.114	6.27875e-34	2	9930021J03Rik
3.00022e-42	0.385245	0.285	0.148	5.91732e-38	2	Sfmbt2
1.14669e-44	0.383333	0.358	0.2	2.26161e-40	2	Srsf11
2.45811e-31	0.383178	0.192	0.098	4.84814e-27	2	6430531B16Rik
2.14984e-32	0.382419	0.172	0.083	4.24013e-28	2	Boll
2.75265e-47	0.38079	0.282	0.139	5.42905e-43	2	Pafah2
1.2986e-50	0.380757	0.521	0.327	2.56123e-46	2	Wnk1
1.22168e-32	0.380624	0.177	0.085	2.40953e-28	2	Fktn
1.56012e-35	0.377575	0.199	0.097	3.07702e-31	2	Cbx5
1.17589e-37	0.377477	0.198	0.093	2.31922e-33	2	Hap1
2.76304e-42	0.377009	0.213	0.099	5.44954e-38	2	Cdkn2c
9.9945e-43	0.376927	0.403	0.238	1.97121e-38	2	Trim28
3.42378e-31	0.376483	0.168	0.081	6.75272e-27	2	Srsf3
8.49579e-42	0.375972	0.398	0.235	1.67562e-37	2	Fam216a
2.82035e-31	0.375438	0.18	0.088	5.56257e-27	2	Lsm14b
1.04476e-38	0.374724	0.301	0.165	2.06058e-34	2	Srrt
2.05879e-31	0.374611	0.212	0.111	4.06054e-27	2	1700006J14Rik
1.61316e-43	0.374391	0.442	0.27	3.18163e-39	2	Dync1i2
9.19862e-37	0.374282	0.321	0.184	1.81424e-32	2	Lpgat1
5.56325e-38	0.373114	0.232	0.116	1.09724e-33	2	Dgat1
3.1289e-41	0.372612	0.357	0.204	6.17114e-37	2	Entpd6
4.80266e-47	0.370808	0.589	0.4	9.47229e-43	2	Mum1
5.59444e-37	0.370227	0.339	0.2	1.10339e-32	2	Sptan1
3.86487e-59	0.368993	0.654	0.445	7.62268e-55	2	Sbno1
1.69016e-36	0.368949	0.2	0.096	3.3335e-32	2	4930427A07Rik
1.2992e-34	0.368292	0.269	0.148	2.56242e-30	2	Tbc1d1
3.77657e-28	0.368211	0.185	0.096	7.44852e-24	2	Pja2
6.23029e-38	0.368121	0.17	0.075	1.2288e-33	2	Ankle2
5.03459e-36	0.367972	0.266	0.143	9.92972e-32	2	Meioc
2.2203e-42	0.36686	0.509	0.331	4.3791e-38	2	Crat
5.11386e-47	0.366489	0.579	0.387	1.00861e-42	2	Gtf2i
4.66261e-26	0.365739	0.234	0.136	9.19607e-22	2	Mbd3
4.36973e-46	0.364326	0.633	0.466	8.61842e-42	2	Ldhc
1.13063e-34	0.363944	0.249	0.133	2.22994e-30	2	Ilf3
4.62699e-30	0.363592	0.16	0.077	9.12581e-26	2	Nagk
2.27193e-41	0.363159	0.22	0.104	4.48093e-37	2	Zbtb42
1.39643e-35	0.363156	0.315	0.182	2.75417e-31	2	Mycbp2
4.9789e-46	0.363013	0.519	0.335	9.81988e-42	2	Larp1
1.32323e-37	0.362489	0.177	0.079	2.6098e-33	2	Wdr7
3.19965e-35	0.362137	0.207	0.102	6.31068e-31	2	Wdr20rt
9.32039e-31	0.361867	0.194	0.1	1.83826e-26	2	Chtop
1.69462e-50	0.361716	0.598	0.398	3.34229e-46	2	Cfap65
1.37032e-44	0.361192	0.439	0.26	2.70268e-40	2	Ggn
1.0087e-37	0.360833	0.297	0.164	1.98945e-33	2	Slc39a6
1.49376e-34	0.359998	0.203	0.1	2.94615e-30	2	Kat5
7.18413e-40	0.3594	0.276	0.145	1.41693e-35	2	AY702103
1.08957e-38	0.358213	0.357	0.206	2.14895e-34	2	Fam126a
1.7066e-31	0.357887	0.202	0.103	3.36593e-27	2	Glyr1
1.64764e-26	0.357094	0.217	0.122	3.24964e-22	2	Dnajc3
3.74185e-35	0.356192	0.278	0.154	7.38004e-31	2	Zfp512b
1.72905e-28	0.355037	0.189	0.098	3.41021e-24	2	Acox3
3.80133e-33	0.355007	0.202	0.101	7.49736e-29	2	Ift20
9.04725e-38	0.353337	0.432	0.273	1.78439e-33	2	Tcea2
4.65735e-32	0.353228	0.247	0.136	9.18568e-28	2	Ptpa
2.12101e-37	0.351732	0.259	0.136	4.18326e-33	2	Aplp2
1.3158e-35	0.350101	0.204	0.099	2.59515e-31	2	Plekha5
1.84204e-35	0.349792	0.251	0.133	3.63305e-31	2	Eif4h
3.57032e-33	0.349193	0.321	0.189	7.04174e-29	2	Efcab2
3.30812e-30	0.348111	0.195	0.101	6.52461e-26	2	Elp5
6.45322e-34	0.347302	0.276	0.153	1.27277e-29	2	Acyp1
9.78311e-34	0.346836	0.193	0.094	1.92952e-29	2	Dhx9
9.02405e-30	0.346644	0.248	0.139	1.77981e-25	2	Qk
1.44914e-37	0.345788	0.401	0.247	2.85813e-33	2	Pde8a
7.80821e-43	0.344359	0.504	0.319	1.54001e-38	2	Srrm2
9.79628e-25	0.344007	0.169	0.09	1.93212e-20	2	Ndufaf7
1.05419e-28	0.343288	0.292	0.175	2.07918e-24	2	Wbp4
3.76063e-35	0.343285	0.296	0.166	7.41708e-31	2	Nup205
9.00517e-30	0.343203	0.157	0.075	1.77609e-25	2	Fbxo3
1.2871e-39	0.342778	0.436	0.268	2.53855e-35	2	Smc6
4.44094e-29	0.342187	0.16	0.077	8.75888e-25	2	Ankrd11
3.13482e-29	0.342048	0.174	0.087	6.18281e-25	2	Snx19
1.58255e-29	0.341959	0.206	0.109	3.12127e-25	2	Cep83os
1.09152e-30	0.341767	0.255	0.143	2.15281e-26	2	Leng8
9.55255e-28	0.3387	0.153	0.074	1.88405e-23	2	Cebpz
4.72353e-30	0.33824	0.172	0.084	9.31622e-26	2	Erlin1
2.24946e-26	0.336963	0.155	0.077	4.4366e-22	2	H2afz
2.9041e-26	0.336472	0.158	0.08	5.72776e-22	2	Snrnp35
4.2888e-40	0.336303	0.399	0.236	8.45879e-36	2	Rdh11
1.37802e-29	0.335531	0.393	0.254	2.71787e-25	2	Atp5a1
1.15754e-28	0.334839	0.236	0.132	2.28302e-24	2	1700018L02Rik
1.97724e-29	0.334544	0.25	0.141	3.89971e-25	2	Rbm44
1.12801e-47	0.334488	0.596	0.4	2.22477e-43	2	Sf3b1
1.4082e-25	0.334261	0.162	0.083	2.7774e-21	2	Urb2
2.91277e-28	0.33423	0.164	0.081	5.74485e-24	2	Bbs9
4.36769e-31	0.333995	0.249	0.138	8.6144e-27	2	Stmn1
9.18237e-31	0.333408	0.234	0.127	1.81104e-26	2	Dpp8
1.22411e-31	0.332118	0.16	0.074	2.41431e-27	2	Sec22a
1.20844e-26	0.331242	0.187	0.099	2.3834e-22	2	Tbcel
4.85978e-36	0.33018	0.345	0.202	9.58494e-32	2	Dis3l
2.47459e-34	0.329773	0.48	0.319	4.88063e-30	2	Cfap70
1.6546e-32	0.329121	0.396	0.251	3.26337e-28	2	Tlk2
5.26225e-25	0.328822	0.231	0.134	1.03787e-20	2	Kdm3a
5.467e-30	0.328696	0.195	0.1	1.07826e-25	2	Khdrbs1
5.36815e-30	0.327111	0.169	0.082	1.05876e-25	2	Cfap74
3.01367e-31	0.32662	0.248	0.136	5.94387e-27	2	Nxt1
9.61011e-27	0.325977	0.151	0.074	1.8954e-22	2	Cbx1
3.14532e-27	0.325559	0.165	0.083	6.20352e-23	2	Cfap46
3.24991e-42	0.323889	0.628	0.443	6.4098e-38	2	Ralgps2
1.22977e-32	0.323598	0.208	0.106	2.42547e-28	2	Srsf1
4.521e-25	0.32341	0.19	0.103	8.91677e-21	2	Mybl1
1.0367e-27	0.321937	0.226	0.126	2.04469e-23	2	Znrf2
5.33035e-26	0.321508	0.212	0.118	1.05131e-21	2	Dnah1
2.46213e-27	0.32145	0.204	0.11	4.85606e-23	2	Mtf2
9.45807e-33	0.320272	0.317	0.186	1.86541e-28	2	Hnrnpk
4.64937e-32	0.320098	0.213	0.109	9.16995e-28	2	Stim1
3.58163e-49	0.319582	0.717	0.543	7.06406e-45	2	Hsp90aa1
1.28249e-25	0.319573	0.179	0.094	2.52946e-21	2	Top1
5.34929e-30	0.319241	0.262	0.149	1.05504e-25	2	Ttc21b
2.36597e-25	0.319015	0.203	0.112	4.6664e-21	2	Uqcrc2
8.41623e-30	0.318559	0.162	0.077	1.65993e-25	2	Prss21
2.78514e-28	0.317413	0.156	0.075	5.49313e-24	2	Casc3
3.78525e-34	0.316949	0.35	0.208	7.46564e-30	2	Gtf2h1
5.61273e-31	0.316337	0.261	0.145	1.107e-26	2	Ppp4r3b
7.80411e-31	0.315557	0.202	0.103	1.53921e-26	2	Efcab8
9.83333e-24	0.315282	0.234	0.138	1.93943e-19	2	Serf2
1.48121e-32	0.314601	0.305	0.177	2.92138e-28	2	Pom121
9.83306e-39	0.313619	0.569	0.387	1.93937e-34	2	Mroh4
9.01936e-30	0.313579	0.26	0.147	1.77889e-25	2	Stk25
2.03078e-26	0.313402	0.244	0.141	4.0053e-22	2	Csnk2a2
3.23699e-25	0.313024	0.269	0.162	6.38432e-21	2	Ubn1
3.43253e-23	0.312727	0.194	0.109	6.76997e-19	2	Bcl2l1
9.74697e-27	0.312608	0.247	0.143	1.92239e-22	2	Gramd1b
3.05629e-21	0.312442	0.234	0.144	6.02792e-17	2	Dnpep
1.73928e-28	0.311787	0.238	0.133	3.43038e-24	2	Stkld1
9.44439e-49	0.310371	0.634	0.429	1.86272e-44	2	Lyar
2.31219e-30	0.310021	0.275	0.157	4.56034e-26	2	Phf13
1.80631e-30	0.309981	0.363	0.225	3.56258e-26	2	Dgkd
7.07302e-34	0.308768	0.436	0.282	1.39501e-29	2	Senp2
6.2489e-25	0.306722	0.285	0.175	1.23247e-20	2	Xrcc1
5.60178e-30	0.306589	0.314	0.188	1.10484e-25	2	Pomt1
8.53908e-24	0.304954	0.162	0.084	1.68416e-19	2	Lrpap1
2.33985e-33	0.304708	0.277	0.153	4.61489e-29	2	Nek2
4.38924e-21	0.304458	0.178	0.1	8.6569e-17	2	Grik5
7.20933e-32	0.304066	0.157	0.072	1.4219e-27	2	Ddx51
2.8415e-34	0.303372	0.552	0.382	5.60429e-30	2	Ep400
1.53941e-28	0.300568	0.331	0.203	3.03617e-24	2	Pink1
1.00641e-26	0.300117	0.254	0.147	1.98495e-22	2	Spats2
3.00507e-63	0.299363	0.734	0.498	5.92689e-59	2	Pabpc6
1.63774e-36	0.297491	0.564	0.387	3.23011e-32	2	Pfkp
5.71097e-34	0.297013	0.54	0.369	1.12637e-29	2	Trafd1
3.95024e-24	0.296911	0.24	0.142	7.79106e-20	2	Sh3gl3
2.3198e-22	0.296569	0.223	0.132	4.57535e-18	2	Atp2a2
3.79196e-27	0.29518	0.32	0.196	7.47888e-23	2	Nudt3
2.31101e-21	0.295018	0.185	0.105	4.558e-17	2	Brd7
9.22149e-24	0.294058	0.155	0.079	1.81875e-19	2	Ino80e
1.70932e-27	0.293769	0.245	0.139	3.37129e-23	2	Tmem242
1.00085e-21	0.292547	0.151	0.08	1.97397e-17	2	Brca2
1.57775e-21	0.292547	0.162	0.088	3.1118e-17	2	Ptbp2
1.48545e-23	0.291843	0.165	0.087	2.92976e-19	2	Slc25a28
5.17421e-29	0.291548	0.312	0.188	1.02051e-24	2	Rcor3
6.07476e-25	0.291318	0.154	0.077	1.19812e-20	2	Mapre1
5.39107e-21	0.291081	0.21	0.124	1.06328e-16	2	Srp68
2.17135e-24	0.290618	0.173	0.092	4.28256e-20	2	Asb1
5.65197e-29	0.290091	0.502	0.353	1.11474e-24	2	Dync2h1
1.0775e-23	0.28997	0.16	0.083	2.12516e-19	2	Cep70
2.53454e-25	0.289754	0.278	0.168	4.99887e-21	2	Zfp35
8.23934e-22	0.28944	0.157	0.084	1.62505e-17	2	Tubgcp4
1.5647e-28	0.288518	0.422	0.277	3.08607e-24	2	Cox4i1
2.35062e-27	0.287935	0.256	0.147	4.63612e-23	2	Srp14
4.91629e-29	0.287917	0.44	0.293	9.6964e-25	2	Efcab5
3.73633e-33	0.287567	0.519	0.349	7.36917e-29	2	Ift140
2.13064e-22	0.286616	0.266	0.165	4.20227e-18	2	Dmrtc2
1.52653e-26	0.286143	0.297	0.181	3.01078e-22	2	Atp2b4
6.94755e-19	0.285667	0.187	0.111	1.37026e-14	2	AA467197
4.3413e-20	0.285643	0.209	0.126	8.56234e-16	2	Ppp1r12c
3.76914e-32	0.285318	0.419	0.268	7.43387e-28	2	Cct8
3.06525e-28	0.284942	0.334	0.204	6.04559e-24	2	Il4i1
1.37013e-24	0.283916	0.309	0.193	2.70231e-20	2	Nxn
9.87944e-27	0.283618	0.361	0.232	1.94852e-22	2	Cfap52
1.95838e-21	0.283398	0.213	0.126	3.86251e-17	2	Ccdc117
5.73231e-34	0.282649	0.613	0.439	1.13058e-29	2	Nol8
4.20002e-19	0.282642	0.225	0.14	8.2837e-15	2	Uba2
1.56565e-19	0.282466	0.154	0.085	3.08794e-15	2	Ift46
5.44152e-18	0.282265	0.186	0.112	1.07323e-13	2	Tmem50b
3.90501e-25	0.281392	0.291	0.177	7.70185e-21	2	Pde4dip
1.84176e-23	0.281236	0.178	0.097	3.63249e-19	2	Mat2a
1.2375e-22	0.280822	0.175	0.095	2.44073e-18	2	Gtf3c1
5.93733e-22	0.280651	0.18	0.101	1.17102e-17	2	Thrap3
4.13645e-33	0.280202	0.305	0.173	8.15832e-29	2	Dlst
2.61226e-29	0.279744	0.546	0.387	5.15217e-25	2	Pcbp3
1.80454e-21	0.279002	0.268	0.167	3.5591e-17	2	Dnaaf2
7.63615e-20	0.278813	0.16	0.088	1.50608e-15	2	Tmem259
8.84246e-24	0.276918	0.285	0.176	1.744e-19	2	Catsperg2
4.35128e-25	0.276538	0.219	0.124	8.58204e-21	2	Cacna1h
1.46804e-16	0.276278	0.168	0.1	2.89541e-12	2	Tex30
4.48954e-24	0.27329	0.319	0.202	8.85473e-20	2	Chka
3.79004e-19	0.272227	0.151	0.083	7.47509e-15	2	Pnisr
4.74351e-24	0.271901	0.176	0.093	9.35563e-20	2	Usp24
1.97721e-21	0.271312	0.185	0.104	3.89964e-17	2	Dnajb11
7.59042e-27	0.27124	0.499	0.35	1.49706e-22	2	Kdm5b
6.42735e-27	0.269969	0.352	0.221	1.26767e-22	2	Catsperg1
5.35154e-26	0.269908	0.289	0.175	1.05548e-21	2	1700028J19Rik
6.48376e-26	0.26952	0.255	0.148	1.27879e-21	2	G3bp2
4.77775e-28	0.268439	0.385	0.245	9.42316e-24	2	Socs7
1.55633e-24	0.268112	0.33	0.21	3.06956e-20	2	Wdr62
1.18456e-26	0.267783	0.494	0.347	2.33631e-22	2	Cnot1
8.59233e-21	0.267338	0.203	0.119	1.69467e-16	2	Erlin2
5.15735e-22	0.266335	0.163	0.088	1.01718e-17	2	Parp1
1.57905e-21	0.265253	0.229	0.138	3.11436e-17	2	Ahdc1
2.88529e-24	0.265002	0.505	0.36	5.69067e-20	2	Aamp
1.39537e-19	0.264768	0.218	0.133	2.75209e-15	2	Nuf2
2.15624e-38	0.264327	0.765	0.583	4.25275e-34	2	Ggnbp1
6.54111e-18	0.26357	0.176	0.103	1.2901e-13	2	Eif2b5
2.02161e-21	0.262949	0.291	0.186	3.98723e-17	2	4932438A13Rik
8.90363e-24	0.262552	0.232	0.135	1.75606e-19	2	Cdc20
2.00124e-34	0.261387	0.665	0.493	3.94705e-30	2	Tdrd6
9.07632e-21	0.26123	0.31	0.203	1.79012e-16	2	Sdha
4.88446e-25	0.260206	0.468	0.335	9.63362e-21	2	Pabpc1
5.54856e-18	0.259255	0.178	0.105	1.09434e-13	2	Naa35
3.00622e-21	0.258712	0.287	0.184	5.92918e-17	2	Pbrm1
7.09123e-18	0.25771	0.166	0.097	1.3986e-13	2	Ino80c
1.29701e-20	0.257382	0.23	0.14	2.5581e-16	2	Ttc12
1.89498e-20	0.257366	0.152	0.082	3.73748e-16	2	Ranbp17
2.58417e-22	0.255794	0.353	0.236	5.09675e-18	2	Mpi
6.94401e-20	0.255103	0.225	0.137	1.36957e-15	2	Srsf2
1.32898e-19	0.254071	0.192	0.112	2.62114e-15	2	Smurf2
5.23494e-17	0.253835	0.164	0.096	1.03249e-12	2	Atg12
6.79489e-20	0.253616	0.256	0.162	1.34016e-15	2	Larp4b
7.76432e-23	0.253255	0.433	0.298	1.53136e-18	2	Stk39
3.08272e-21	0.253157	0.372	0.254	6.08005e-17	2	Naa15
1.86669e-20	0.252461	0.177	0.099	3.68167e-16	2	Ovol2
4.1645e-22	0.251817	0.234	0.139	8.21364e-18	2	Elovl2
7.12115e-23	0.251605	0.59	0.462	1.4045e-18	2	Ybx2
1.47021e-21	0.250674	0.154	0.081	2.89969e-17	2	Rrp7a
1.64667e-17	0.250427	0.151	0.085	3.24774e-13	2	Fam118a
3.63725e-25	0.250048	0.28	0.168	7.17375e-21	2	Gpr160
0	1.84889	0.583	0.081	0	3	4931409K22Rik	rSpd
0	1.56071	0.511	0.083	0	3	Ccdc183
0	1.47731	0.453	0.074	0	3	Sox5
0	1.4556	0.512	0.093	0	3	Pdilt
0	1.42505	0.345	0.042	0	3	Ccdc27
0	1.41627	0.401	0.062	0	3	Tmc7
0	1.40474	0.595	0.128	0	3	Ccdc81
0	1.39716	0.339	0.048	0	3	Ccdc186
0	1.38751	0.341	0.048	0	3	Ank2
0	1.38068	0.613	0.143	0	3	Klhl10
0	1.34862	0.382	0.064	0	3	Xpnpep1
0	1.34851	0.246	0.018	0	3	Dsg1a
0	1.34836	0.235	0.022	0	3	4930432E11Rik
0	1.34788	0.45	0.093	0	3	Etfb
0	1.34681	0.399	0.068	0	3	Stat4
0	1.32919	0.472	0.093	0	3	Cabyr
0	1.32582	0.466	0.094	0	3	Col22a1
0	1.32559	0.351	0.057	0	3	Adam24
0	1.32021	0.507	0.104	0	3	Pmfbp1
0	1.30881	0.491	0.1	0	3	Bbx
0	1.29487	0.426	0.082	0	3	Zp3r
0	1.28714	0.577	0.136	0	3	Kif2b
6.7453e-287	1.28689	0.302	0.047	1.33038e-282	3	Pla2g10
0	1.27918	0.339	0.053	0	3	Dnah3
0	1.27739	0.392	0.079	0	3	Fam208b
0	1.27333	0.349	0.059	0	3	Cfap100
0	1.26668	0.455	0.105	0	3	Tmco5
4.88649e-298	1.25467	0.362	0.069	9.63762e-294	3	1700024J04Rik
5.61296e-280	1.23405	0.232	0.025	1.10704e-275	3	Spam1
0	1.233	0.551	0.138	0	3	Sh3d21
6.22386e-289	1.23263	0.294	0.043	1.22753e-284	3	Atp10a
0	1.23106	0.472	0.112	0	3	Gpd2
0	1.2266	0.498	0.114	0	3	Chl1
7.95432e-305	1.22444	0.4	0.083	1.56883e-300	3	Selenov
8.80122e-303	1.21484	0.416	0.091	1.73586e-298	3	1700061G19Rik
3.66548e-278	1.21457	0.355	0.071	7.22943e-274	3	Slc22a14
0	1.21437	0.646	0.16	0	3	Trim36
1.14892e-296	1.21273	0.431	0.101	2.26601e-292	3	Ccdc63
1.00824e-304	1.20851	0.431	0.098	1.98855e-300	3	Spag6
9.68888e-281	1.208	0.244	0.028	1.91094e-276	3	Triml1
2.13904e-268	1.20666	0.327	0.061	4.21883e-264	3	Tex15
6.41113e-261	1.20557	0.215	0.023	1.26447e-256	3	A930030B08Rik
8.34641e-261	1.19735	0.28	0.044	1.64616e-256	3	Catsper3
1.63895e-277	1.19465	0.28	0.04	3.2325e-273	3	Spata31
6.08924e-269	1.19066	0.234	0.027	1.20098e-264	3	Fam135b
2.49964e-293	1.18247	0.458	0.116	4.93003e-289	3	Tex21
8.44466e-293	1.17782	0.415	0.093	1.66554e-288	3	Allc
0	1.17476	0.851	0.407	0	3	Eif5b
5.94375e-286	1.1699	0.4	0.088	1.17229e-281	3	Gm1141
1.10415e-274	1.16453	0.405	0.095	2.17772e-270	3	Clip1
1.04168e-255	1.16237	0.381	0.089	2.05451e-251	3	Epb41l2
9.68104e-270	1.15052	0.362	0.075	1.90939e-265	3	Prss54
4.10277e-240	1.14911	0.311	0.062	8.09188e-236	3	Acrv1
4.35309e-245	1.14814	0.375	0.091	8.58561e-241	3	Spata21
3.01817e-250	1.13785	0.409	0.107	5.95273e-246	3	Cfap58
1.66304e-231	1.13508	0.3	0.059	3.28002e-227	3	Paqr9
5.95983e-240	1.13489	0.3	0.057	1.17546e-235	3	Dpysl3
0	1.13075	0.658	0.242	0	3	Kifap3
3.22312e-242	1.12937	0.341	0.075	6.35695e-238	3	Aldoart2
0	1.12642	0.586	0.188	0	3	Tulp2
1.25013e-286	1.12532	0.475	0.126	2.46563e-282	3	Ccer1
2.41677e-238	1.12056	0.358	0.084	4.76659e-234	3	Fam170b
5.37704e-226	1.11874	0.206	0.026	1.06051e-221	3	Grip1
1.76318e-245	1.11825	0.357	0.08	3.47753e-241	3	Cast
1.03289e-223	1.11444	0.286	0.056	2.03717e-219	3	Lmnb2
3.62052e-254	1.11362	0.387	0.092	7.14076e-250	3	Creb3l4
1.06296e-245	1.10614	0.371	0.087	2.09648e-241	3	Nt5c1b
4.3234e-217	1.10554	0.239	0.038	8.52705e-213	3	Tnrc18
3.74843e-222	1.10045	0.291	0.058	7.39303e-218	3	Vash2
1.90133e-222	1.09759	0.243	0.039	3.75e-218	3	Ttc39a
2.33113e-221	1.09717	0.305	0.064	4.59769e-217	3	Tmem191c
1.40536e-220	1.09678	0.311	0.067	2.7718e-216	3	Ireb2
1.88919e-219	1.09028	0.305	0.064	3.72605e-215	3	Tln2
4.2326e-221	1.0897	0.267	0.048	8.34796e-217	3	Spaca1
6.52185e-212	1.08781	0.299	0.065	1.2863e-207	3	4932415D10Rik
2.52826e-278	1.08627	0.563	0.19	4.9865e-274	3	Fhad1
2.71237e-218	1.08055	0.288	0.058	5.3496e-214	3	Pnmal2
1.0214e-203	1.07987	0.242	0.042	2.01451e-199	3	Best1
2.99239e-279	1.0794	0.602	0.219	5.9019e-275	3	Akap12
1.27636e-270	1.07883	0.433	0.108	2.51736e-266	3	Erich3
1.18509e-220	1.07775	0.313	0.068	2.33736e-216	3	Ms4a14
8.2708e-223	1.07746	0.319	0.069	1.63125e-218	3	Luzp1
3.53724e-215	1.07663	0.24	0.039	6.9765e-211	3	Amer2
6.82024e-202	1.07545	0.291	0.063	1.34516e-197	3	Fer1l5
1.08531e-219	1.07408	0.379	0.102	2.14056e-215	3	Enah
6.57153e-217	1.07397	0.3	0.063	1.2961e-212	3	Prr30
7.40179e-207	1.07345	0.296	0.064	1.45986e-202	3	Klf4
9.69334e-219	1.07258	0.313	0.068	1.91182e-214	3	Adgb
1.72911e-206	1.06887	0.296	0.065	3.41032e-202	3	Kif17
1.8204e-217	1.06643	0.309	0.067	3.59038e-213	3	Rec8
2.30127e-193	1.06461	0.27	0.057	4.53879e-189	3	Tsc22d4
3.00552e-203	1.06269	0.217	0.033	5.92778e-199	3	Dcst1
1.24291e-255	1.06203	0.465	0.135	2.45139e-251	3	Spata20
3.9691e-221	1.06085	0.362	0.091	7.82825e-217	3	Spag4
3.62211e-225	1.0576	0.388	0.103	7.14388e-221	3	D830044I16Rik
1.61046e-236	1.05553	0.373	0.091	3.17631e-232	3	Arhgef2
5.11765e-212	1.05357	0.169	0.016	1.00935e-207	3	Tbc1d9
1.18249e-185	1.05163	0.229	0.042	2.33222e-181	3	Plekha6
1.19147e-192	1.05155	0.314	0.079	2.34994e-188	3	Ccdc116
7.37559e-201	1.05057	0.268	0.054	1.45469e-196	3	Ccnd3
6.91603e-191	1.04885	0.265	0.055	1.36405e-186	3	Fam217a
3.39332e-189	1.04814	0.289	0.067	6.69265e-185	3	Pde1a
6.1842e-230	1.04524	0.312	0.064	1.21971e-225	3	Pdzk1
2.40155e-218	1.04514	0.161	0.014	4.73658e-214	3	Tssk5
3.99095e-184	1.04191	0.28	0.064	7.87134e-180	3	Trp53inp2
8.28979e-206	1.04068	0.215	0.032	1.635e-201	3	Adam20
1.11586e-192	1.03895	0.359	0.102	2.2008e-188	3	Fsip1
5.30722e-201	1.03225	0.289	0.063	1.04674e-196	3	Mmel1
4.42291e-202	1.03036	0.377	0.107	8.72331e-198	3	D11Wsu47e
4.18213e-185	1.02899	0.278	0.063	8.24841e-181	3	Fbxo24
1.17078e-182	1.02405	0.263	0.057	2.30913e-178	3	Acsbg2
7.30169e-197	1.02389	0.39	0.118	1.44011e-192	3	Deup1
1.60823e-193	1.02341	0.199	0.029	3.17191e-189	3	Sun5
7.15914e-176	1.02083	0.227	0.044	1.412e-171	3	Sqrdl
5.37651e-241	1.02045	0.406	0.106	1.06041e-236	3	Atp1a4
1.38329e-177	1.01896	0.217	0.039	2.72826e-173	3	Gpat3
2.67476e-205	1.01802	0.351	0.091	5.27543e-201	3	Tns1
6.07926e-178	1.01171	0.194	0.031	1.19901e-173	3	Stard9
2.24507e-239	1.01148	0.408	0.106	4.42794e-235	3	Akap1
4.73855e-185	1.01121	0.286	0.066	9.34584e-181	3	Chd5
4.67173e-147	1.0105	0.28	0.08	9.21405e-143	3	Tnni3
1.22862e-186	1.00715	0.293	0.069	2.42321e-182	3	Pacs2
6.89057e-177	1.00533	0.302	0.078	1.35903e-172	3	Stard10
1.22747e-179	1.00455	0.236	0.046	2.42094e-175	3	Kcne3
1.19481e-210	0.999301	0.507	0.189	2.35653e-206	3	Cox6b2
1.82375e-179	0.999292	0.243	0.049	3.59698e-175	3	Krt88
4.53395e-171	0.999029	0.236	0.049	8.94231e-167	3	Uri1
9.58821e-246	0.998069	0.488	0.149	1.89108e-241	3	Tsks
3.85905e-179	0.997792	0.223	0.041	7.61121e-175	3	Efcab12
4.81072e-187	0.995249	0.271	0.059	9.48819e-183	3	Phlpp1
1.09711e-223	0.991463	0.356	0.087	2.16383e-219	3	BB014433
7.14349e-188	0.991015	0.283	0.064	1.40891e-183	3	Gm16486
1.37904e-163	0.990209	0.222	0.045	2.71989e-159	3	Dip2b
2.96878e-167	0.989854	0.313	0.088	5.85532e-163	3	Mfsd13b
2.6591e-190	0.989645	0.289	0.066	5.24455e-186	3	Hipk4
3.19548e-169	0.98941	0.267	0.062	6.30245e-165	3	Fam209
1.71413e-175	0.988402	0.253	0.054	3.38077e-171	3	Ttll7
1.27734e-258	0.986317	0.71	0.342	2.5193e-254	3	BC051142
5.46474e-223	0.984826	0.422	0.121	1.07781e-218	3	Dnaja4
1.08948e-195	0.984826	0.36	0.1	2.14878e-191	3	Cacul1
8.88528e-296	0.983752	0.58	0.183	1.75244e-291	3	Akap3
5.72863e-176	0.983105	0.203	0.034	1.12986e-171	3	Odf3
5.01753e-184	0.981235	0.306	0.076	9.89608e-180	3	Galntl5
1.23861e-167	0.981072	0.243	0.052	2.44291e-163	3	Sept4
1.67124e-170	0.979505	0.2	0.034	3.29619e-166	3	Fscb
4.87316e-210	0.979364	0.309	0.068	9.61133e-206	3	4930563D23Rik
7.45941e-214	0.977756	0.553	0.224	1.47122e-209	3	Actl7b
8.60685e-185	0.977109	0.193	0.028	1.69753e-180	3	1700014D04Rik
1.92659e-170	0.976294	0.175	0.025	3.79982e-166	3	Gm42609
5.08334e-185	0.972101	0.331	0.088	1.00259e-180	3	Ddi1
1.46178e-174	0.970994	0.262	0.059	2.88307e-170	3	1700029J07Rik
1.34786e-169	0.968852	0.217	0.041	2.65838e-165	3	1700007B14Rik
1.01895e-152	0.968252	0.408	0.158	2.00968e-148	3	Dzip1
2.0216e-153	0.967105	0.265	0.068	3.98721e-149	3	Lpcat2b
1.60142e-240	0.966197	0.649	0.294	3.15847e-236	3	Ddx20
1.54154e-212	0.965377	0.301	0.063	3.04038e-208	3	Gm14145
3.65941e-173	0.96431	0.287	0.071	7.21745e-169	3	Amotl1
3.30204e-175	0.963438	0.283	0.068	6.51261e-171	3	Cylc2
0	0.963362	0.543	0.147	0	3	St6galnac2
2.41005e-163	0.961673	0.322	0.094	4.75333e-159	3	Ccdc150
1.10041e-140	0.959704	0.267	0.075	2.17033e-136	3	Zhx3
7.67458e-172	0.957724	0.191	0.03	1.51366e-167	3	Il31
9.94345e-152	0.957344	0.163	0.025	1.96115e-147	3	Ormdl3
2.85615e-207	0.957016	0.423	0.128	5.63318e-203	3	Irgc1
3.52553e-153	0.956612	0.227	0.05	6.95341e-149	3	Osbpl10
1.38393e-158	0.954747	0.227	0.048	2.72953e-154	3	Ttc23l
3.50884e-165	0.954068	0.28	0.069	6.92048e-161	3	Ttll10
7.57318e-156	0.951422	0.198	0.037	1.49366e-151	3	Arl13b
1.33597e-143	0.951338	0.273	0.076	2.63493e-139	3	Hsdl2
3.34037e-162	0.95065	0.213	0.041	6.58822e-158	3	Gm4787
6.54177e-152	0.94991	0.226	0.05	1.29023e-147	3	1700012B07Rik
4.68081e-173	0.9486	0.175	0.025	9.23197e-169	3	Pknox2
3.02306e-154	0.948568	0.237	0.054	5.96237e-150	3	1700093K21Rik
6.64939e-158	0.947343	0.185	0.031	1.31146e-153	3	Tjp2
1.07227e-172	0.945349	0.267	0.061	2.11484e-168	3	Catsper4
1.02786e-147	0.94494	0.223	0.05	2.02726e-143	3	Fbxl13
8.00221e-165	0.939705	0.263	0.062	1.57828e-160	3	Lrrc18
6.43282e-166	0.938345	0.243	0.053	1.26875e-161	3	Mfap3l
1.8053e-149	0.937559	0.354	0.12	3.56059e-145	3	Cdkn2aip
1.74376e-195	0.937376	0.555	0.241	3.43922e-191	3	Rbbp6
5.7083e-141	0.935562	0.211	0.047	1.12585e-136	3	Fam221b
7.24299e-156	0.935211	0.464	0.2	1.42854e-151	3	Cep290
1.13682e-166	0.934237	0.434	0.164	2.24214e-162	3	Zfp451
3.59176e-182	0.93353	0.509	0.214	7.08403e-178	3	Usp15
1.88604e-150	0.930087	0.25	0.061	3.71983e-146	3	Dgat2
4.32481e-149	0.929261	0.2	0.039	8.52982e-145	3	Izumo1
4.49915e-158	0.928938	0.297	0.082	8.87368e-154	3	Iqcf3
2.64607e-141	0.927162	0.249	0.064	5.21885e-137	3	Nabp1
7.05929e-169	0.923801	0.32	0.089	1.3923e-164	3	Otud4
1.69653e-152	0.923224	0.4	0.151	3.34606e-148	3	Arih1
4.6457e-149	0.921612	0.237	0.055	9.16271e-145	3	Cul4b
1.1792e-133	0.920336	0.249	0.068	2.32574e-129	3	Efhb
6.34684e-150	0.919605	0.299	0.086	1.25179e-145	3	Impdh2
6.99984e-156	0.917871	0.306	0.087	1.38058e-151	3	Ropn1
1.01422e-153	0.914238	0.217	0.045	2.00035e-149	3	Dgkh
1.58743e-183	0.914182	0.419	0.138	3.13088e-179	3	Spz1
2.02158e-157	0.909201	0.262	0.064	3.98716e-153	3	Ubqln3
1.00373e-143	0.90798	0.197	0.04	1.97966e-139	3	Myo5b
1.74412e-162	0.906799	0.513	0.231	3.43993e-158	3	Fsip2
6.34707e-163	0.906707	0.421	0.156	1.25183e-158	3	1700034J05Rik
2.97036e-134	0.90614	0.195	0.042	5.85845e-130	3	Pde4a
4.50699e-137	0.906105	0.192	0.039	8.88914e-133	3	Atp6v1e2
1.2915e-164	0.903428	0.329	0.095	2.54723e-160	3	Tex33
5.70462e-194	0.903385	0.537	0.221	1.12512e-189	3	Knop1
8.89651e-149	0.901673	0.204	0.041	1.75466e-144	3	1700011L22Rik
1.1172e-142	0.900337	0.244	0.061	2.20345e-138	3	Aif1
6.9609e-144	0.899805	0.303	0.092	1.3729e-139	3	Tssk1
2.96306e-185	0.899515	0.548	0.241	5.84405e-181	3	Mycbpap
5.53134e-126	0.895953	0.232	0.062	1.09095e-121	3	Ttll3
1.06507e-139	0.895839	0.188	0.037	2.10064e-135	3	Actl7a
2.61051e-140	0.893685	0.195	0.04	5.14871e-136	3	Tbata
3.09663e-137	0.892394	0.206	0.045	6.10748e-133	3	Coro2a
6.60196e-147	0.890029	0.356	0.122	1.3021e-142	3	Vwa3b
8.94916e-215	0.888181	0.41	0.118	1.76504e-210	3	Acsl1
9.28726e-142	0.887492	0.242	0.06	1.83173e-137	3	Rfx1
8.48354e-141	0.88699	0.179	0.033	1.67321e-136	3	St8sia3
1.37615e-147	0.885607	0.286	0.079	2.71418e-143	3	Slc6a6
1.20536e-134	0.885103	0.24	0.062	2.37733e-130	3	Cnbd2
4.55642e-130	0.883616	0.183	0.038	8.98662e-126	3	Mroh7
8.0034e-146	0.882209	0.178	0.031	1.57851e-141	3	Smpd3
7.20312e-132	0.881901	0.154	0.026	1.42067e-127	3	Tex29
7.8379e-142	0.880924	0.409	0.163	1.54587e-137	3	Ccdc175
1.73967e-135	0.879092	0.257	0.07	3.43114e-131	3	Proca1
2.82103e-129	0.876146	0.175	0.035	5.56392e-125	3	1700113H08Rik
1.41032e-135	0.875601	0.197	0.042	2.78157e-131	3	Rpgr
2.03569e-150	0.873466	0.415	0.16	4.01499e-146	3	Sclt1
1.12583e-131	0.873006	0.151	0.025	2.22046e-127	3	Adam26a
6.16357e-124	0.869885	0.19	0.043	1.21564e-119	3	Morn3
3.0714e-134	0.868811	0.241	0.062	6.05771e-130	3	4930579F01Rik
1.15567e-128	0.868759	0.157	0.028	2.27933e-124	3	Ppm1j
2.56596e-124	0.868673	0.289	0.094	5.06085e-120	3	Efcab3
2.43138e-119	0.866592	0.22	0.059	4.79541e-115	3	Gstt4
1.63282e-181	0.862495	0.441	0.153	3.22041e-177	3	Cep295nl
3.43414e-128	0.861387	0.171	0.033	6.77315e-124	3	Hdac11
1.42696e-119	0.86098	0.225	0.062	2.8144e-115	3	4930562C15Rik
2.12612e-119	0.859177	0.191	0.045	4.19334e-115	3	Tes
1.06547e-130	0.857836	0.319	0.108	2.10143e-126	3	Eif4g1
3.32468e-134	0.855892	0.328	0.111	6.55728e-130	3	Cdv3
1.82956e-150	0.855617	0.46	0.193	3.60845e-146	3	Cpeb2
7.31643e-122	0.854866	0.21	0.053	1.44302e-117	3	Sgf29
5.77268e-118	0.854207	0.156	0.03	1.13854e-113	3	Lyzl1
1.45235e-122	0.853215	0.219	0.056	2.86446e-118	3	Ica1
2.13104e-133	0.852843	0.165	0.03	4.20305e-129	3	Ftmt
9.01231e-115	0.850843	0.168	0.036	1.7775e-110	3	Aqp7
7.84104e-121	0.850251	0.191	0.044	1.54649e-116	3	Fam83e
7.52434e-118	0.849317	0.351	0.14	1.48402e-113	3	4933434E20Rik
1.56045e-119	0.849025	0.333	0.124	3.07767e-115	3	1700030J22Rik
8.45896e-157	0.844817	0.306	0.085	1.66836e-152	3	Akap4
4.73393e-127	0.842528	0.16	0.029	9.33672e-123	3	4921501E09Rik
4.25126e-114	0.842325	0.22	0.06	8.38476e-110	3	Swt1
5.82161e-139	0.84094	0.431	0.18	1.1482e-134	3	Smap1
9.21755e-171	0.840483	0.564	0.265	1.81798e-166	3	Trim27
4.33688e-134	0.839638	0.344	0.119	8.55364e-130	3	Eef1d
2.50194e-114	0.839543	0.22	0.061	4.93459e-110	3	Zcchc8
2.05747e-106	0.839492	0.183	0.046	4.05795e-102	3	Klhl12
1.60864e-112	0.838874	0.316	0.119	3.17273e-108	3	Sec24b
1.05454e-128	0.83693	0.229	0.059	2.07987e-124	3	4430402I18Rik
5.69484e-117	0.836654	0.302	0.105	1.12319e-112	3	Ppp1r32
6.27025e-113	0.836417	0.232	0.067	1.23668e-108	3	Lrif1
1.15266e-119	0.835851	0.182	0.04	2.27338e-115	3	Fam205c
9.94666e-112	0.835817	0.212	0.057	1.96178e-107	3	Samd4
7.12172e-111	0.832818	0.237	0.071	1.40462e-106	3	Lrrc9
8.87782e-135	0.831833	0.312	0.099	1.75097e-130	3	Fam71f1
7.29101e-95	0.831556	0.248	0.087	1.43801e-90	3	Mnt
4.97226e-114	0.831084	0.168	0.036	9.8068e-110	3	Atad2
1.59897e-103	0.830382	0.204	0.057	3.15365e-99	3	Celf3
4.11751e-120	0.828687	0.441	0.206	8.12096e-116	3	Ccdc89
1.23999e-113	0.828399	0.181	0.042	2.44563e-109	3	Cyp51
4.50695e-118	0.827617	0.157	0.03	8.88905e-114	3	Rmnd1
6.95525e-133	0.826896	0.398	0.158	1.37178e-128	3	Tekt2
4.11109e-116	0.825493	0.165	0.034	8.1083e-112	3	Tbc1d21
5.87307e-141	0.825471	0.425	0.173	1.15835e-136	3	Spata6
5.18112e-120	0.824469	0.188	0.043	1.02187e-115	3	Lats2
2.34756e-103	0.821834	0.271	0.095	4.63009e-99	3	Bcas2
4.8024e-111	0.820437	0.206	0.054	9.47177e-107	3	Rbms1
2.49824e-122	0.819861	0.287	0.093	4.92727e-118	3	Slc16a7
4.082e-125	0.819369	0.254	0.072	8.05092e-121	3	1700009N14Rik
2.34767e-114	0.817699	0.167	0.036	4.63031e-110	3	Rffl
3.24997e-118	0.81705	0.221	0.059	6.40992e-114	3	Nsun4
8.54409e-128	0.816295	0.155	0.027	1.68515e-123	3	Mroh9
2.29611e-112	0.815037	0.188	0.045	4.52863e-108	3	Gm6588
2.70269e-118	0.814922	0.187	0.043	5.33052e-114	3	Tmod2
2.52635e-113	0.813465	0.167	0.036	4.98273e-109	3	Pdzk1ip1
2.16071e-119	0.813072	0.355	0.138	4.26156e-115	3	Ppm1d
5.64691e-105	0.809118	0.178	0.044	1.11374e-100	3	1700013G24Rik
5.27855e-108	0.808057	0.224	0.065	1.04109e-103	3	Nupl2
8.95356e-107	0.807135	0.175	0.041	1.76591e-102	3	1700001L19Rik
4.54531e-113	0.804456	0.187	0.044	8.96472e-109	3	Cxxc5
5.83516e-97	0.804374	0.217	0.067	1.15087e-92	3	Dcun1d4
1.84288e-105	0.802738	0.191	0.05	3.63472e-101	3	Atad1
2.01334e-112	0.802632	0.403	0.181	3.97092e-108	3	Adcy10
3.58549e-100	0.801353	0.238	0.077	7.07166e-96	3	Ttll9
2.56015e-117	0.799348	0.25	0.074	5.04939e-113	3	1700017N19Rik
6.81162e-114	0.798564	0.259	0.081	1.34346e-109	3	Trim17
4.23099e-122	0.795426	0.459	0.218	8.34478e-118	3	Rnf139
9.73843e-92	0.793774	0.24	0.083	1.92071e-87	3	Zbbx
1.0964e-107	0.793526	0.209	0.057	2.16244e-103	3	Erich6
3.0299e-102	0.792861	0.276	0.099	5.97588e-98	3	Col4a3bp
1.56537e-108	0.789411	0.196	0.05	3.08739e-104	3	Usp25
3.46452e-112	0.789309	0.16	0.033	6.83308e-108	3	Eqtn
3.51898e-103	0.788149	0.341	0.142	6.94048e-99	3	Lgals8
1.39636e-99	0.786127	0.174	0.044	2.75404e-95	3	Osbp
4.69364e-108	0.782956	0.21	0.057	9.25726e-104	3	Fam71d
1.81814e-94	0.782737	0.239	0.08	3.58592e-90	3	2810408A11Rik
4.6509e-94	0.781148	0.2	0.06	9.17296e-90	3	Dgcr2
1.27874e-99	0.7805	0.166	0.04	2.52206e-95	3	Spaca3
2.11154e-119	0.780426	0.354	0.136	4.16459e-115	3	1700003F12Rik
2.08166e-88	0.778535	0.205	0.065	4.10565e-84	3	Dnm1l
5.65521e-106	0.776854	0.178	0.043	1.11538e-101	3	Spaca7
6.93482e-106	0.77555	0.2	0.053	1.36775e-101	3	Plcz1
8.57279e-103	0.775373	0.208	0.059	1.69081e-98	3	Lrp8
7.63609e-97	0.767298	0.231	0.074	1.50607e-92	3	Smc3
8.76823e-147	0.767259	0.383	0.134	1.72936e-142	3	Gapdhs
6.12056e-89	0.766288	0.179	0.051	1.20716e-84	3	Slc4a7
2.21421e-94	0.764536	0.187	0.052	4.36709e-90	3	Frat1
1.45734e-98	0.763106	0.176	0.045	2.87432e-94	3	Shcbp1
5.85336e-119	0.762324	0.456	0.214	1.15446e-114	3	Tekt4
1.72438e-119	0.760661	0.454	0.214	3.401e-115	3	Mtdh
1.86234e-101	0.759907	0.176	0.044	3.67309e-97	3	4933402J07Rik
5.18765e-103	0.758961	0.164	0.037	1.02316e-98	3	Tmc5
2.56398e-85	0.756856	0.2	0.064	5.05693e-81	3	Mipep
3.357e-90	0.755529	0.17	0.045	6.621e-86	3	Zfp330
9.64598e-88	0.754748	0.248	0.09	1.90248e-83	3	Agbl3
1.43679e-95	0.753628	0.187	0.052	2.83377e-91	3	Zfp37
5.40073e-80	0.748912	0.179	0.055	1.06519e-75	3	Acbd3
1.06441e-98	0.748675	0.188	0.05	2.09934e-94	3	Ccdc70
1.78406e-92	0.748241	0.167	0.043	3.5187e-88	3	Slc35g3
2.37241e-122	0.746368	0.216	0.054	4.6791e-118	3	Bcl2l14
2.64057e-93	0.745544	0.26	0.093	5.20799e-89	3	Spata7
3.53448e-122	0.745276	0.499	0.25	6.97106e-118	3	Lrrc34
7.62429e-93	0.745196	0.154	0.037	1.50374e-88	3	Zfp474
3.65365e-93	0.744836	0.163	0.041	7.2061e-89	3	RP23-293N23.3
1.80545e-93	0.744615	0.18	0.049	3.56089e-89	3	Zfand6
1.21272e-103	0.744485	0.388	0.175	2.39184e-99	3	Ngly1
2.24135e-107	0.744472	0.426	0.201	4.42061e-103	3	Clpx
3.85681e-154	0.741014	0.571	0.284	7.60679e-150	3	Hk1
1.81903e-85	0.740546	0.231	0.081	3.58767e-81	3	Nup153
8.61923e-81	0.73846	0.209	0.071	1.69997e-76	3	Zswim2
6.85535e-112	0.736483	0.3	0.104	1.35208e-107	3	Clpb
1.29064e-84	0.735977	0.199	0.063	2.54552e-80	3	Ttc21a
1.33773e-131	0.7342	0.398	0.154	2.6384e-127	3	Gsg1
3.95055e-89	0.733186	0.244	0.086	7.79167e-85	3	Mdm1
6.60912e-95	0.731425	0.334	0.141	1.30352e-90	3	Hmox2
2.88105e-94	0.730777	0.366	0.166	5.68229e-90	3	Mgea5
3.36588e-79	0.728391	0.179	0.055	6.63852e-75	3	R3hcc1
6.83656e-99	0.728355	0.332	0.137	1.34837e-94	3	Lpin1
1.50786e-88	0.725741	0.254	0.091	2.97395e-84	3	D7Ertd443e
2.20055e-87	0.725068	0.366	0.175	4.34014e-83	3	Usp7
1.77193e-80	0.724699	0.175	0.052	3.49477e-76	3	Ubtd2
2.28499e-90	0.722809	0.18	0.05	4.50668e-86	3	Ccdc105
9.09654e-149	0.721275	0.675	0.397	1.79411e-144	3	Gykl1
7.12501e-90	0.718882	0.154	0.037	1.40526e-85	3	Zdhhc19
3.61617e-84	0.717936	0.17	0.048	7.13217e-80	3	Znrf4
3.57479e-92	0.713843	0.206	0.062	7.05057e-88	3	Tssk2
4.10814e-104	0.713794	0.311	0.116	8.10248e-100	3	Ankef1
1.06505e-78	0.713255	0.197	0.065	2.10059e-74	3	Azi2
2.03113e-92	0.712961	0.352	0.156	4.00599e-88	3	Nr6a1
1.46962e-97	0.712398	0.45	0.234	2.89854e-93	3	Ubr4
4.74048e-87	0.712164	0.354	0.163	9.34964e-83	3	Ap2a1
4.03817e-79	0.708279	0.19	0.061	7.96449e-75	3	Fam53c
4.25709e-117	0.706221	0.53	0.28	8.39626e-113	3	Tax1bp1
1.31307e-79	0.706165	0.154	0.042	2.58976e-75	3	1700034H15Rik
1.6454e-67	0.706111	0.211	0.081	3.24522e-63	3	1700028P14Rik
9.74616e-82	0.705116	0.171	0.049	1.92224e-77	3	Trim59
6.12214e-78	0.704297	0.186	0.059	1.20747e-73	3	Efcab9
3.5641e-67	0.70291	0.166	0.054	7.02948e-63	3	Fam179b
1.60731e-85	0.702445	0.167	0.045	3.1701e-81	3	Ribc1
1.79603e-81	0.700541	0.175	0.051	3.54231e-77	3	Foxj1
3.907e-96	0.696782	0.468	0.25	7.70577e-92	3	Creld2
3.63256e-103	0.695097	0.253	0.081	7.1645e-99	3	Mex3d
3.70337e-255	0.694498	0.555	0.185	7.30416e-251	3	Odf1
6.66266e-83	0.693816	0.362	0.173	1.31408e-78	3	Kif27
4.07286e-76	0.693768	0.244	0.095	8.0329e-72	3	Scamp2
2.08306e-75	0.692768	0.153	0.043	4.10841e-71	3	1700019D03Rik
1.25671e-75	0.692378	0.325	0.153	2.47861e-71	3	Pcf11
1.19189e-86	0.686973	0.188	0.055	2.35076e-82	3	Uba1
3.15275e-81	0.685825	0.166	0.047	6.21817e-77	3	Hils1
3.59774e-71	0.683962	0.182	0.06	7.09583e-67	3	Slfnl1
9.04288e-86	0.682354	0.207	0.066	1.78353e-81	3	Atl3
9.7473e-92	0.680721	0.252	0.088	1.92246e-87	3	Ccdc91
2.57892e-75	0.680536	0.273	0.114	5.08639e-71	3	Cfap157
4.51449e-74	0.679723	0.203	0.071	8.90393e-70	3	Aptx
2.95088e-78	0.678914	0.165	0.047	5.82002e-74	3	Actl11
1.20127e-61	0.677151	0.195	0.075	2.36926e-57	3	Usp44
5.84335e-63	0.672536	0.214	0.086	1.15248e-58	3	Rasal2
2.94914e-65	0.671384	0.172	0.058	5.8166e-61	3	Fam71e1
8.87302e-91	0.671307	0.251	0.088	1.75003e-86	3	Ppm1a
4.97541e-111	0.670603	0.298	0.102	9.813e-107	3	H1fnt
1.08021e-75	0.66613	0.155	0.043	2.13051e-71	3	Rnf151
2.52099e-74	0.65792	0.368	0.187	4.97216e-70	3	Ddhd1
3.72506e-61	0.655692	0.273	0.127	7.34693e-57	3	Psma6
3.69825e-60	0.654594	0.263	0.122	7.29406e-56	3	Ranbp2
2.80162e-56	0.654574	0.227	0.101	5.52563e-52	3	Rsbn1
3.02319e-82	0.654485	0.221	0.076	5.96264e-78	3	Lrrc8b
1.74551e-75	0.652137	0.17	0.051	3.44268e-71	3	1700001J03Rik
1.58433e-64	0.648103	0.381	0.212	3.12478e-60	3	Skiv2l2
1.08614e-63	0.647572	0.184	0.067	2.14219e-59	3	Uaca
3.99335e-61	0.646051	0.222	0.093	7.87609e-57	3	Atxn3
1.34121e-71	0.645644	0.182	0.06	2.64526e-67	3	Ppil6
2.1131e-62	0.645628	0.228	0.095	4.16766e-58	3	Smg6
2.61207e-80	0.645558	0.461	0.262	5.15178e-76	3	Smc1b
6.98246e-87	0.643245	0.481	0.274	1.37715e-82	3	Cdkl3
1.18319e-86	0.642184	0.257	0.093	2.33361e-82	3	4933411K16Rik
4.3592e-74	0.641055	0.157	0.045	8.59765e-70	3	Fam228b
1.48748e-64	0.640549	0.209	0.081	2.93375e-60	3	Tmx4
1.27403e-77	0.639779	0.444	0.251	2.51277e-73	3	Gm973
1.26073e-78	0.639733	0.473	0.28	2.48653e-74	3	Ttll13
1.77613e-61	0.639401	0.289	0.139	3.50307e-57	3	Tmem232
2.45509e-84	0.635495	0.481	0.279	4.84218e-80	3	Tex2
1.09029e-118	0.635024	0.657	0.423	2.15037e-114	3	Ankrd42
3.38934e-61	0.634518	0.236	0.101	6.6848e-57	3	Akap8l
1.87321e-54	0.629665	0.208	0.088	3.69454e-50	3	Sypl
2.99854e-56	0.629656	0.319	0.171	5.91402e-52	3	Baz2b
6.62296e-61	0.629403	0.276	0.13	1.30625e-56	3	Tm9sf2
1.37591e-68	0.626269	0.162	0.05	2.7137e-64	3	2610318N02Rik
4.71342e-55	0.624594	0.17	0.063	9.29627e-51	3	1700037C18Rik
3.59542e-87	0.622836	0.35	0.158	7.09125e-83	3	Atp1b3
1.99312e-54	0.621555	0.273	0.135	3.93103e-50	3	Mtf1
1.12884e-62	0.621517	0.183	0.066	2.22641e-58	3	Mark3
1.54843e-57	0.621254	0.254	0.118	3.05396e-53	3	Picalm
7.0197e-65	0.619829	0.159	0.051	1.3845e-60	3	Txndc2
8.5331e-136	0.619434	0.731	0.484	1.68298e-131	3	Ipo5
1.13944e-65	0.614699	0.291	0.133	2.24733e-61	3	Nbr1
3.05551e-65	0.612733	0.184	0.065	6.02637e-61	3	Habp4
1.14496e-54	0.611321	0.184	0.073	2.2582e-50	3	Xrn2
4.77149e-56	0.611171	0.159	0.056	9.41081e-52	3	Cep112
7.42824e-57	0.606354	0.153	0.052	1.46507e-52	3	Glipr1l1
2.62308e-64	0.602908	0.171	0.058	5.17351e-60	3	1700029H14Rik
8.86403e-50	0.59736	0.224	0.104	1.74825e-45	3	Zfand3
1.47557e-66	0.597261	0.186	0.064	2.91027e-62	3	Cdyl
1.60953e-53	0.596487	0.279	0.141	3.17447e-49	3	Herc4
6.12367e-52	0.596203	0.204	0.087	1.20777e-47	3	Etf1
6.81809e-64	0.594588	0.35	0.183	1.34473e-59	3	Crem
2.54926e-51	0.59433	0.257	0.126	5.02791e-47	3	Rangap1
2.2235e-61	0.593299	0.381	0.214	4.38541e-57	3	Ccdc173
1.31548e-43	0.590246	0.167	0.071	2.59453e-39	3	Fndc11
6.67111e-52	0.588665	0.258	0.125	1.31574e-47	3	Rbm4b
1.07132e-51	0.58855	0.169	0.065	2.11296e-47	3	Arf4
8.48968e-50	0.587994	0.168	0.066	1.67442e-45	3	Pex3
7.30786e-62	0.587435	0.166	0.056	1.44133e-57	3	Tssk3
1.62189e-48	0.586547	0.241	0.117	3.19886e-44	3	Rnf220
3.84992e-50	0.585859	0.277	0.141	7.5932e-46	3	Desi1
9.40299e-45	0.584366	0.159	0.064	1.85455e-40	3	Vps13a
6.02264e-87	0.58376	0.319	0.134	1.18785e-82	3	Csnk1g2
1.16655e-44	0.583725	0.188	0.084	2.30079e-40	3	Stk36
1.84145e-59	0.583678	0.338	0.178	3.6319e-55	3	Mlf1
3.72337e-48	0.581913	0.268	0.138	7.34361e-44	3	Iqub
2.73809e-55	0.579257	0.207	0.086	5.40034e-51	3	Fam161a
1.52935e-91	0.578449	0.58	0.354	3.01634e-87	3	Cfap45
1.09514e-39	0.569289	0.188	0.089	2.15995e-35	3	Lrrc36
4.69757e-37	0.568769	0.175	0.082	9.26502e-33	3	Sox6
2.05178e-50	0.56827	0.251	0.121	4.04672e-46	3	Rgs22
9.86032e-53	0.562418	0.151	0.053	1.94475e-48	3	Psd3
5.52103e-44	0.561846	0.257	0.134	1.08891e-39	3	Phc1
3.13334e-73	0.560223	0.43	0.236	6.17989e-69	3	Pgk2
4.91163e-52	0.552921	0.151	0.054	9.6872e-48	3	Lmntd2
8.49037e-37	0.55233	0.236	0.128	1.67456e-32	3	Zcchc7
1.16442e-56	0.551899	0.485	0.317	2.29658e-52	3	Cct2
5.01635e-40	0.54954	0.174	0.078	9.89375e-36	3	Ppp4r1
1.1111e-40	0.545518	0.159	0.068	2.19142e-36	3	Rogdi
1.34164e-101	0.544128	0.689	0.461	2.64611e-97	3	Bag5
2.68465e-38	0.543425	0.196	0.095	5.29494e-34	3	Nsrp1
2.2546e-42	0.543078	0.177	0.078	4.44675e-38	3	Cep170
3.1385e-38	0.543071	0.151	0.064	6.19007e-34	3	Prm3
3.40935e-40	0.542405	0.169	0.074	6.72427e-36	3	Vars
1.22526e-44	0.54178	0.261	0.135	2.41658e-40	3	Cep83
1.28519e-35	0.54127	0.171	0.08	2.53479e-31	3	Ptpn4
1.25345e-74	0.540426	0.572	0.378	2.47218e-70	3	C530008M17Rik
4.83906e-60	0.539919	0.172	0.06	9.54408e-56	3	Spert
9.53509e-56	0.53805	0.46	0.294	1.88061e-51	3	Als2cr11b
9.97432e-56	0.533312	0.439	0.272	1.96724e-51	3	Cfap69
1.5708e-40	0.533279	0.194	0.091	3.0981e-36	3	Ubl3
2.83324e-38	0.533042	0.188	0.089	5.588e-34	3	Nup88
4.61304e-44	0.530845	0.228	0.111	9.09829e-40	3	Armc4
3.89428e-62	0.52865	0.517	0.339	7.68068e-58	3	Sltm
4.75939e-43	0.526772	0.151	0.06	9.38694e-39	3	Cypt12
1.69382e-74	0.525539	0.596	0.399	3.34072e-70	3	Nrd1
6.9066e-41	0.525203	0.151	0.062	1.36219e-36	3	Epc2
9.01381e-41	0.52455	0.167	0.072	1.77779e-36	3	Phyhipl
6.90298e-32	0.524208	0.192	0.101	1.36147e-27	3	Iqgap1
6.97881e-65	0.522825	0.471	0.286	1.37643e-60	3	Ubc
1.26589e-54	0.520662	0.41	0.25	2.49671e-50	3	Hook1
6.23613e-109	0.516957	0.769	0.568	1.22995e-104	3	Cfap206
4.74749e-47	0.513981	0.328	0.186	9.36347e-43	3	Hnrnpab
1.55302e-37	0.513455	0.28	0.162	3.06302e-33	3	Fndc3a
7.27299e-51	0.509258	0.416	0.258	1.43445e-46	3	Enkur
2.27174e-41	0.508465	0.166	0.071	4.48055e-37	3	Ttll4
3.0736e-31	0.506589	0.202	0.109	6.06206e-27	3	Mak
3.4111e-34	0.505388	0.165	0.077	6.72771e-30	3	Dnajc18
3.11528e-44	0.49819	0.358	0.218	6.14427e-40	3	Odf2
2.00062e-66	0.497027	0.617	0.442	3.94583e-62	3	Psme4
3.67437e-56	0.495957	0.341	0.184	7.24697e-52	3	Osbp2
7.76278e-31	0.495637	0.155	0.074	1.53105e-26	3	Cep162
3.07704e-32	0.492242	0.2	0.106	6.06884e-28	3	Lrriq1
1.93266e-34	0.49045	0.199	0.101	3.81179e-30	3	Osbpl9
1.73242e-35	0.489933	0.316	0.195	3.41685e-31	3	Lrrfip2
8.51795e-31	0.485894	0.18	0.092	1.68e-26	3	Ing1
1.25246e-30	0.483783	0.172	0.086	2.47023e-26	3	Ube2j1
5.2754e-30	0.483569	0.178	0.091	1.04047e-25	3	Cux1
9.44121e-37	0.480481	0.262	0.146	1.86209e-32	3	Mmadhc
9.89914e-35	0.477175	0.16	0.073	1.95241e-30	3	Pi4k2b
1.89035e-30	0.47495	0.199	0.106	3.72835e-26	3	Oxr1
4.11022e-36	0.47441	0.291	0.171	8.10659e-32	3	Dyrk3
3.15744e-25	0.472134	0.19	0.108	6.22742e-21	3	4933427D14Rik
1.67093e-24	0.472132	0.163	0.088	3.29558e-20	3	Cpeb4
2.3765e-29	0.471433	0.21	0.116	4.68718e-25	3	Pomgnt1
1.61991e-30	0.469402	0.227	0.129	3.19494e-26	3	Eif3a
8.20663e-40	0.468028	0.29	0.159	1.61859e-35	3	Dynll2
1.40405e-29	0.467053	0.172	0.087	2.7692e-25	3	Usp37
5.84191e-29	0.467047	0.222	0.126	1.1522e-24	3	Ttc39d
4.99141e-26	0.466683	0.152	0.077	9.84455e-22	3	Paip2
7.55869e-41	0.46575	0.319	0.186	1.4908e-36	3	Rnf38
9.62223e-33	0.461868	0.351	0.229	1.89779e-28	3	Psmc2
5.83694e-61	0.461457	0.633	0.473	1.15122e-56	3	Sucla2
1.18048e-33	0.461149	0.18	0.087	2.32827e-29	3	Cadm1
8.32659e-32	0.460875	0.256	0.149	1.64225e-27	3	Ppp2r2d
3.1154e-30	0.455309	0.211	0.115	6.14451e-26	3	Mtfr1
2.32973e-33	0.453038	0.25	0.141	4.59493e-29	3	Tpi1
3.71127e-28	0.451073	0.171	0.088	7.31973e-24	3	Ubr7
7.68818e-28	0.449492	0.234	0.138	1.51634e-23	3	Dido1
1.19654e-29	0.447661	0.346	0.234	2.35993e-25	3	Cep57
6.00569e-26	0.445048	0.151	0.076	1.1845e-21	3	Arel1
3.90365e-34	0.443087	0.331	0.209	7.69917e-30	3	Iqch
9.47076e-26	0.442256	0.228	0.137	1.86792e-21	3	Btbd10
4.40462e-37	0.442221	0.319	0.19	8.68724e-33	3	Fam46c
8.90169e-26	0.4408	0.156	0.08	1.75568e-21	3	Zdbf2
5.81241e-26	0.43974	0.235	0.141	1.14638e-21	3	Lrrc43
9.52054e-48	0.438499	0.538	0.386	1.87774e-43	3	Lrrc27
2.06351e-25	0.438205	0.231	0.14	4.06986e-21	3	Fam184a
1.959e-51	0.436273	0.548	0.384	3.86374e-47	3	Tekt1
1.7116e-27	0.435829	0.258	0.158	3.37578e-23	3	Paf1
1.88642e-24	0.435811	0.206	0.121	3.72058e-20	3	Plcd4
1.61404e-35	0.435372	0.398	0.266	3.18337e-31	3	Actr10
3.14484e-37	0.435131	0.195	0.094	6.20256e-33	3	Pdzd8
3.68485e-24	0.429795	0.182	0.102	7.26763e-20	3	Eif4b
1.49146e-28	0.428274	0.309	0.2	2.9416e-24	3	Pacrg
1.59336e-33	0.426268	0.359	0.233	3.14259e-29	3	Zpbp
3.60692e-30	0.42624	0.154	0.073	7.11394e-26	3	Poli
1.12759e-21	0.424952	0.257	0.17	2.22394e-17	3	Spata24
9.63557e-29	0.423904	0.243	0.142	1.90042e-24	3	1700016K19Rik
1.74203e-33	0.423087	0.427	0.303	3.43582e-29	3	Gpbp1
4.03747e-21	0.421254	0.228	0.145	7.9631e-17	3	Usp16
1.45505e-25	0.419909	0.171	0.091	2.86979e-21	3	Gtsf1
9.49114e-24	0.418123	0.189	0.108	1.87194e-19	3	Brms1
4.1924e-27	0.416869	0.268	0.166	8.26867e-23	3	Maats1
5.26392e-30	0.41332	0.341	0.224	1.0382e-25	3	Ppp1r11
1.56467e-28	0.410469	0.349	0.237	3.086e-24	3	4930453N24Rik
4.86543e-22	0.409275	0.162	0.09	9.59609e-18	3	Cluap1
2.85086e-20	0.409185	0.156	0.088	5.62275e-16	3	Ints6
4.21032e-29	0.408792	0.318	0.205	8.30401e-25	3	Tekt3
1.47291e-26	0.407892	0.412	0.304	2.90502e-22	3	Kif9
8.5507e-26	0.406627	0.243	0.146	1.68645e-21	3	Traf3ip1
4.84554e-51	0.406584	0.615	0.469	9.55686e-47	3	March10
1.04137e-78	0.406213	0.238	0.087	2.0539e-74	3	Smcp
1.78989e-27	0.403005	0.311	0.203	3.5302e-23	3	Tsga10ip
2.49015e-32	0.397289	0.342	0.217	4.91132e-28	3	Erich2
2.91809e-27	0.396868	0.33	0.22	5.75534e-23	3	Ak8
1.12109e-20	0.396712	0.159	0.089	2.21113e-16	3	Ttc41
2.99743e-20	0.395366	0.173	0.101	5.91183e-16	3	Med10
5.23875e-37	0.394306	0.528	0.389	1.03324e-32	3	Ccdc136
1.92253e-31	0.392026	0.398	0.274	3.7918e-27	3	Adad1
7.40492e-20	0.384322	0.39	0.302	1.46047e-15	3	Ivns1abp
1.01843e-42	0.382843	0.578	0.425	2.00865e-38	3	Cage1
4.97411e-33	0.380568	0.266	0.153	9.81044e-29	3	Ube2k
6.45703e-33	0.379725	0.473	0.348	1.27352e-28	3	Mprip
3.38987e-14	0.379171	0.207	0.143	6.68585e-10	3	Hnrnph1
1.38782e-17	0.37813	0.298	0.218	2.7372e-13	3	Zfp217
1.09886e-22	0.378105	0.167	0.091	2.16729e-18	3	Rhno1
8.73073e-23	0.376825	0.302	0.205	1.72196e-18	3	Srpk2
1.61767e-20	0.375062	0.274	0.186	3.19053e-16	3	Kpna6
3.15425e-20	0.37074	0.27	0.183	6.22113e-16	3	Als2cr11
6.25454e-17	0.368397	0.151	0.09	1.23358e-12	3	Abcf2
2.45094e-27	0.368345	0.355	0.241	4.83399e-23	3	Ssx2ip
1.02204e-15	0.361471	0.258	0.184	2.01577e-11	3	Sec23ip
2.96084e-46	0.358417	0.653	0.508	5.83966e-42	3	Tcp11
2.45107e-16	0.356624	0.175	0.109	4.83425e-12	3	Rnf216
1.9371e-15	0.355663	0.23	0.159	3.82055e-11	3	1700012B09Rik
7.64434e-21	0.354598	0.348	0.252	1.50769e-16	3	Efhc1
3.67562e-18	0.35307	0.192	0.119	7.24943e-14	3	Dedd
5.64143e-25	0.353064	0.415	0.303	1.11266e-20	3	Gsg2
1.24075e-18	0.351547	0.162	0.095	2.44714e-14	3	Sec14l1
4.84596e-16	0.351347	0.232	0.159	9.55768e-12	3	Ccdc146
1.06599e-20	0.3503	0.359	0.262	2.10245e-16	3	Ttc25
5.72389e-19	0.348784	0.275	0.189	1.12892e-14	3	Armc3
1.47758e-18	0.347882	0.226	0.146	2.91423e-14	3	Fam76a
8.0489e-13	0.344066	0.17	0.113	1.58748e-08	3	Smg7
8.76791e-40	0.343876	0.638	0.507	1.7293e-35	3	Rnf19b
3.91003e-14	0.342068	0.206	0.142	7.71176e-10	3	Rtf1
5.51601e-19	0.340842	0.229	0.147	1.08792e-14	3	Fdft1
2.29405e-36	0.33589	0.569	0.434	4.52455e-32	3	Dnajb3
7.97733e-27	0.334297	0.177	0.091	1.57337e-22	3	Sod1
8.77153e-22	0.333665	0.367	0.266	1.73001e-17	3	Lypd4
3.45508e-13	0.333037	0.213	0.149	6.81446e-09	3	Cdca2
1.40325e-16	0.332351	0.154	0.091	2.76763e-12	3	Nelfe
2.43193e-12	0.331731	0.159	0.105	4.7965e-08	3	Dcaf12
2.28219e-15	0.331173	0.25	0.176	4.50116e-11	3	Manf
3.59272e-20	0.329503	0.413	0.321	7.08592e-16	3	Spata1
2.96122e-12	0.328306	0.202	0.143	5.84042e-08	3	Pick1
2.22074e-12	0.327915	0.3	0.234	4.37996e-08	3	BC005537
4.70542e-17	0.324611	0.301	0.217	9.2805e-13	3	Gnpat
7.58432e-15	0.321955	0.338	0.263	1.49585e-10	3	Dnajc2
4.31673e-13	0.321609	0.191	0.13	8.51388e-09	3	Katnb1
1.58981e-28	0.320018	0.528	0.407	3.13558e-24	3	Gk2
1.70559e-12	0.319535	0.171	0.114	3.36393e-08	3	Mtx1
8.63883e-16	0.318184	0.292	0.214	1.70384e-11	3	Ccdc7b
1.01844e-19	0.317799	0.377	0.281	2.00868e-15	3	Papolb
1.04275e-12	0.317209	0.23	0.166	2.05661e-08	3	Actl6a
4.15418e-14	0.31699	0.175	0.113	8.19328e-10	3	Sympk
9.50507e-34	0.313457	0.673	0.565	1.87469e-29	3	Ggnbp2
9.77067e-15	0.310985	0.199	0.131	1.92707e-10	3	Fem1b
4.21811e-12	0.309912	0.16	0.106	8.31939e-08	3	Gm128
1.91411e-12	0.309732	0.224	0.16	3.7752e-08	3	Ubxn11
8.27296e-11	0.308403	0.204	0.149	1.63168e-06	3	Tnks
1.03236e-12	0.307913	0.166	0.109	2.03613e-08	3	Ubap2l
3.25854e-11	0.307877	0.209	0.151	6.42681e-07	3	Abcf3
3.2735e-11	0.306205	0.171	0.118	6.45633e-07	3	Jhy
4.36762e-12	0.304273	0.263	0.198	8.61425e-08	3	Ttll6
1.01208e-10	0.300823	0.167	0.115	1.99612e-06	3	Pold3
4.9111e-26	0.300373	0.42	0.3	9.68616e-22	3	Actb
1.388e-11	0.299656	0.227	0.166	2.73754e-07	3	Toporsl
1.75566e-33	0.29837	0.65	0.536	3.46269e-29	3	Fxr1
1.14345e-10	0.29748	0.161	0.11	2.25523e-06	3	Rad17
1.28721e-15	0.292787	0.418	0.34	2.53876e-11	3	Zdhhc5
2.00817e-11	0.291005	0.225	0.164	3.96072e-07	3	Yme1l1
2.89438e-10	0.289433	0.178	0.126	5.70858e-06	3	Hnrnpd
2.11508e-28	0.287526	0.69	0.595	4.17157e-24	3	Ddx5
5.43535e-16	0.285171	0.459	0.377	1.07201e-11	3	Eif3c
1.79787e-09	0.281544	0.178	0.128	3.54594e-05	3	Ube2u
3.91923e-14	0.281215	0.372	0.294	7.72989e-10	3	Ift74
7.31853e-25	0.278961	0.559	0.448	1.44343e-20	3	Ccdc60
1.78496e-10	0.278743	0.168	0.116	3.52049e-06	3	Lrrc6
3.66351e-14	0.278345	0.384	0.306	7.22553e-10	3	Ccdc88a
2.34545e-08	0.277979	0.161	0.117	0.000462593	3	Cul1
1.77568e-18	0.27732	0.453	0.358	3.50218e-14	3	Pabpc2
1.08731e-10	0.276232	0.157	0.106	2.1445e-06	3	Fto
3.61922e-14	0.275237	0.363	0.284	7.13818e-10	3	Zfp654
1.68399e-11	0.275181	0.252	0.188	3.32133e-07	3	Ubxn10
1.73219e-12	0.273466	0.238	0.171	3.4164e-08	3	Arpc1a
6.70032e-08	0.273385	0.185	0.14	0.0013215	3	Arfgef1
5.8027e-10	0.270247	0.267	0.207	1.14447e-05	3	Ptdss2
3.41293e-16	0.26773	0.437	0.35	6.73132e-12	3	Cfap43
3.62222e-11	0.266119	0.164	0.11	7.1441e-07	3	Ythdc1
1.42456e-07	0.265612	0.169	0.126	0.00280966	3	Tmcc1
3.47229e-10	0.264608	0.335	0.272	6.84839e-06	3	Spa17
2.67433e-09	0.264596	0.244	0.189	5.27458e-05	3	Tmf1
5.83817e-08	0.264415	0.161	0.118	0.00115146	3	Dnajb4
3.58252e-08	0.26368	0.178	0.133	0.00070658	3	Dst
2.04269e-15	0.261961	0.426	0.336	4.02881e-11	3	Nectin3
2.28785e-16	0.26063	0.477	0.391	4.51234e-12	3	Pias2
1.11679e-09	0.258709	0.215	0.16	2.20265e-05	3	Mea1
6.82214e-10	0.258616	0.217	0.161	1.34553e-05	3	Nop14
1.5617e-09	0.258478	0.193	0.141	3.08014e-05	3	Iqce
2.09246e-30	0.258228	0.631	0.511	4.12696e-26	3	Sord
1.08099e-09	0.257706	0.151	0.103	2.13204e-05	3	Gm17359
4.65238e-07	0.25669	0.186	0.144	0.0091759	3	Pan3
1.5584e-15	0.256576	0.431	0.347	3.07363e-11	3	Axdnd1
7.14395e-11	0.255023	0.209	0.15	1.409e-06	3	Ubn2
1.62989e-09	0.254817	0.155	0.107	3.21464e-05	3	Poc1b
1.91587e-07	0.252832	0.168	0.126	0.00377868	3	Chchd6
1.95773e-08	0.252165	0.224	0.173	0.000386123	3	Ccdc178
0	1.86244	0.949	0.266	0	4	Piwil1	SPC-Pach
0	1.7143	0.525	0.067	0	4	Gstt2
0	1.61351	0.646	0.114	0	4	Tdrd1
0	1.6049	0.402	0.037	0	4	Adad2
0	1.60162	0.795	0.205	0	4	Mtl5
0	1.53013	0.725	0.177	0	4	H3f3b
0	1.5238	0.33	0.034	0	4	Stambp
0	1.48339	0.728	0.187	0	4	Cers3
0	1.41894	0.48	0.088	0	4	Piwil2
0	1.40748	0.699	0.182	0	4	Gm42740
0	1.28553	0.577	0.154	0	4	9330102E08Rik
0	1.27513	0.579	0.151	0	4	Mlc1
1.63963e-258	1.26706	0.447	0.105	3.23384e-254	4	Sycp1
1.80454e-299	1.24638	0.307	0.038	3.5591e-295	4	4930405N21Rik
3.00171e-299	1.21276	0.551	0.142	5.92027e-295	4	Gm21269
4.32071e-274	1.2086	0.344	0.056	8.52173e-270	4	Fbxo3
2.42447e-259	1.20121	0.386	0.076	4.78178e-255	4	Tsn
2.12347e-262	1.19188	0.618	0.212	4.18812e-258	4	Hnrnpa2b1
3.45099e-244	1.18252	0.327	0.057	6.8064e-240	4	Slc47a2
9.07461e-218	1.17544	0.377	0.088	1.78978e-213	4	Tacc1
1.24484e-223	1.17526	0.416	0.104	2.45521e-219	4	Cul4a
1.37015e-255	1.1742	0.31	0.047	2.70234e-251	4	Tex101
5.20594e-249	1.14694	0.556	0.171	1.02677e-244	4	1700097M23Rik
6.05963e-252	1.14391	0.547	0.165	1.19514e-247	4	Hnrnpl
1.5476e-236	1.13336	0.25	0.032	3.05232e-232	4	Topbp1
9.03531e-214	1.12598	0.313	0.059	1.78203e-209	4	Ctnnb1
1.94652e-200	1.11499	0.385	0.098	3.83913e-196	4	Psma8
5.55253e-194	1.10713	0.359	0.087	1.09512e-189	4	Stk31
3.67412e-222	1.09984	0.501	0.15	7.24646e-218	4	Armt1
5.32173e-283	1.09949	0.603	0.179	1.0496e-278	4	mt-Cytb
8.05149e-199	1.09519	0.353	0.081	1.58799e-194	4	Tex30
6.51704e-230	1.08591	0.472	0.128	1.28536e-225	4	Mark2
7.0807e-168	1.0858	0.218	0.036	1.39653e-163	4	Ptchd3
8.14194e-203	1.08375	0.228	0.032	1.60584e-198	4	Pcgf5
2.60451e-229	1.07938	0.545	0.174	5.13687e-225	4	RP23-440F7.2
7.47839e-176	1.05366	0.439	0.139	1.47496e-171	4	Snx27
5.72741e-185	1.04965	0.402	0.112	1.12962e-180	4	Gfpt1
2.95885e-190	1.04723	0.318	0.069	5.83574e-186	4	4933408B17Rik
2.49861e-202	1.0394	0.585	0.224	4.928e-198	4	Mdc1
1.57457e-171	1.03414	0.406	0.121	3.10553e-167	4	Fgfr1op
1.28543e-180	1.02335	0.317	0.071	2.53526e-176	4	Chst1
9.82652e-176	1.01699	0.297	0.064	1.93809e-171	4	Mov10l1
2.50407e-155	1.0149	0.266	0.058	4.93878e-151	4	Ddx39b
2.97289e-176	1.00713	0.284	0.058	5.86344e-172	4	Hnrnpul2
4.26793e-221	0.997297	0.616	0.224	8.41763e-217	4	Atr
2.53756e-165	0.994401	0.224	0.038	5.00483e-161	4	4933404O12Rik
7.94659e-187	0.991901	0.588	0.236	1.56731e-182	4	Mgll
7.81986e-189	0.985521	0.609	0.25	1.54231e-184	4	Snrnp70
5.92797e-223	0.979748	0.16	0.011	1.16917e-218	4	Rpia
1.42843e-172	0.979528	0.238	0.042	2.81729e-168	4	Pnmal1
9.17825e-195	0.97727	0.539	0.186	1.81023e-190	4	Ccp110
1.57758e-167	0.968375	0.439	0.141	3.11146e-163	4	1700102P08Rik
1.17575e-197	0.965248	0.641	0.273	2.31893e-193	4	Sycp2
1.45219e-198	0.963128	0.161	0.014	2.86416e-194	4	Ccdc61
3.80674e-148	0.963049	0.37	0.112	7.50802e-144	4	H2afy
6.03741e-157	0.962116	0.336	0.09	1.19076e-152	4	Tdrd5
7.76026e-140	0.961826	0.315	0.088	1.53056e-135	4	Eno3
2.7349e-170	0.95874	0.406	0.119	5.39405e-166	4	Srsf2
2.65831e-249	0.955514	0.757	0.321	5.24299e-245	4	mt-Nd4
1.52528e-157	0.948966	0.384	0.113	3.0083e-153	4	Rbm39
1.04849e-136	0.947231	0.34	0.103	2.06793e-132	4	Ddx39
1.26809e-147	0.944189	0.272	0.063	2.50106e-143	4	Cbx1
1.05186e-135	0.9356	0.276	0.07	2.07457e-131	4	4933435G04Rik
1.94329e-162	0.933152	0.455	0.152	3.83275e-158	4	Rsrp1
1.00378e-158	0.928937	0.461	0.16	1.97976e-154	4	Trim11
3.56795e-126	0.928598	0.31	0.092	7.03707e-122	4	Gapvd1
1.3314e-141	0.92722	0.35	0.105	2.62592e-137	4	Nr2c2
2.14104e-141	0.92704	0.299	0.078	4.22277e-137	4	Lsm14b
2.86461e-161	0.925615	0.376	0.107	5.64987e-157	4	Dnajc3
2.97759e-131	0.921676	0.233	0.052	5.87271e-127	4	Nudc
1.713e-139	0.916913	0.258	0.059	3.37854e-135	4	Sec62
1.50141e-139	0.915956	0.388	0.127	2.96124e-135	4	Stmn1
8.00071e-125	0.915435	0.311	0.092	1.57798e-120	4	Naa35
3.14495e-204	0.895214	0.703	0.303	6.20278e-200	4	Calm2
4.0731e-123	0.8948	0.249	0.062	8.03338e-119	4	Angel2
2.91864e-120	0.888035	0.26	0.069	5.75644e-116	4	Sycp3
1.49974e-124	0.886078	0.277	0.075	2.95794e-120	4	Cry1
1.09601e-132	0.885266	0.398	0.138	2.16167e-128	4	Tbc1d1
7.6147e-123	0.884026	0.358	0.121	1.50185e-118	4	Nap1l1
8.20004e-129	0.881344	0.176	0.03	1.61729e-124	4	Esf1
5.95869e-120	0.881162	0.191	0.038	1.17523e-115	4	4930524B15Rik
2.22556e-163	0.879651	0.597	0.259	4.38948e-159	4	Mif4gd
5.71003e-149	0.878762	0.505	0.197	1.12619e-144	4	Hnrnpm
7.40612e-135	0.874053	0.416	0.146	1.46071e-130	4	Tpr
3.86349e-129	0.873551	0.246	0.058	7.61997e-125	4	Supt16
2.86072e-134	0.87126	0.396	0.135	5.64221e-130	4	Prok2
2.26101e-126	0.87078	0.151	0.022	4.45939e-122	4	Fkbp6
9.74126e-187	0.865767	0.676	0.29	1.92127e-182	4	Mphosph8
1.67127e-131	0.865021	0.278	0.071	3.29625e-127	4	Srsf3
1.13305e-135	0.863054	0.371	0.118	2.23472e-131	4	Atp2a2
6.01544e-119	0.861192	0.281	0.079	1.18642e-114	4	Irf3
2.63664e-153	0.860147	0.58	0.251	5.20025e-149	4	Luc7l2
2.99096e-115	0.856874	0.306	0.094	5.89908e-111	4	Brd7
1.602e-107	0.854712	0.234	0.061	3.15962e-103	4	Pou2f2
2.15342e-110	0.854414	0.171	0.033	4.24719e-106	4	Polr2m
2.26173e-130	0.853834	0.278	0.072	4.4608e-126	4	1700006A11Rik
5.91755e-143	0.852504	0.509	0.201	1.16712e-138	4	Hnrnpa0
6.2561e-168	0.846696	0.609	0.256	1.23389e-163	4	Mllt10
4.74022e-120	0.843869	0.167	0.029	9.34913e-116	4	Tmed9
2.2258e-118	0.839689	0.344	0.113	4.38995e-114	4	AC149090.1
1.34774e-111	0.839416	0.31	0.098	2.65815e-107	4	Srsf1
2.44272e-156	0.831528	0.667	0.337	4.81779e-152	4	Kdm5b
2.01907e-103	0.829878	0.271	0.082	3.98222e-99	4	Cops8
2.28492e-161	0.827592	0.677	0.319	4.50656e-157	4	Arl6ip1
4.15261e-96	0.825881	0.374	0.151	8.19019e-92	4	Tdrd9
2.82653e-110	0.824857	0.366	0.132	5.57476e-106	4	Dnpep
2.45459e-105	0.821371	0.194	0.044	4.84118e-101	4	Gpat2
2.42351e-94	0.8199	0.257	0.08	4.77988e-90	4	Ppp5c
7.2312e-102	0.819299	0.388	0.155	1.42621e-97	4	Dmrtc2
2.90628e-105	0.818921	0.17	0.034	5.73206e-101	4	Vkorc1l1
2.98105e-107	0.816399	0.286	0.088	5.87952e-103	4	Mat2a
6.42112e-112	0.813171	0.164	0.03	1.26644e-107	4	Dvl2
1.79167e-128	0.81313	0.151	0.022	3.53371e-124	4	Rad9b
7.52976e-119	0.812817	0.486	0.211	1.4851e-114	4	Mbtd1
4.94342e-93	0.811852	0.221	0.062	9.7499e-89	4	Mapk15
1.36178e-106	0.810136	0.331	0.113	2.68585e-102	4	Srsf6
5.97122e-109	0.808459	0.412	0.164	1.1777e-104	4	Hnrnph3
3.21485e-133	0.807992	0.527	0.225	6.34065e-129	4	Dazap1
1.50414e-112	0.802492	0.461	0.195	2.96662e-108	4	Srsf11
3.86966e-210	0.800711	0.849	0.496	7.63213e-206	4	Setx
8.09022e-110	0.798362	0.178	0.036	1.59563e-105	4	Usp5
5.27547e-111	0.796853	0.304	0.094	1.04048e-106	4	Cirbp
1.68986e-102	0.792642	0.196	0.046	3.33291e-98	4	Zmym5
1.99529e-92	0.791796	0.239	0.071	3.93532e-88	4	Nagk
9.07387e-123	0.790595	0.153	0.023	1.78964e-118	4	Nup93
8.99984e-138	0.783097	0.237	0.049	1.77504e-133	4	Dazl
3.69093e-109	0.781053	0.406	0.159	7.27961e-105	4	Cep85
4.09506e-97	0.780757	0.258	0.078	8.07669e-93	4	Emsy
1.02682e-101	0.777159	0.161	0.032	2.02519e-97	4	Zkscan7
1.22729e-92	0.775965	0.274	0.09	2.42059e-88	4	Pja2
8.35993e-96	0.770711	0.222	0.061	1.64883e-91	4	Ssr1
1.68229e-95	0.769911	0.419	0.179	3.31798e-91	4	Hnrnpk
1.40812e-95	0.768188	0.242	0.071	2.77723e-91	4	Pnn
1.51625e-89	0.767983	0.201	0.053	2.99051e-85	4	S100pbp
1.03766e-104	0.765748	0.17	0.034	2.04657e-100	4	Anp32b
2.369e-143	0.76512	0.704	0.38	4.67238e-139	4	Mroh4
1.51575e-84	0.764722	0.24	0.076	2.98952e-80	4	Golga2
1.08814e-92	0.761045	0.286	0.095	2.14614e-88	4	Cnbp
2.14704e-142	0.759288	0.719	0.407	4.2346e-138	4	Vcp
4.12723e-107	0.757602	0.438	0.181	8.14014e-103	4	Nras
1.00532e-87	0.757053	0.246	0.077	1.98279e-83	4	Copg2
7.12665e-80	0.751327	0.26	0.091	1.40559e-75	4	Dhx9
1.49855e-87	0.74947	0.273	0.092	2.95559e-83	4	Tbcel
2.45844e-89	0.747145	0.236	0.071	4.84879e-85	4	Mapre1
5.74663e-88	0.744017	0.231	0.069	1.13341e-83	4	D130017N08Rik
2.72809e-86	0.743431	0.318	0.12	5.38062e-82	4	Arglu1
4.41629e-82	0.739938	0.172	0.043	8.71025e-78	4	Celf1
6.88949e-119	0.733491	0.597	0.301	1.35881e-114	4	Swi5
2.5046e-82	0.732879	0.192	0.052	4.93982e-78	4	U2af2
8.87374e-82	0.732671	0.3	0.112	1.75017e-77	4	Khdrbs3
2.82321e-79	0.731636	0.187	0.051	5.56822e-75	4	Elp2
8.54121e-102	0.730735	0.402	0.159	1.68458e-97	4	Srrt
6.18299e-79	0.729732	0.19	0.053	1.21947e-74	4	Ptprs
2.63831e-131	0.728325	0.757	0.474	5.20354e-127	4	Hspa2
1.00025e-85	0.728218	0.246	0.077	1.97279e-81	4	Mrpl24
1.21415e-89	0.726599	0.352	0.138	2.39466e-85	4	Meioc
1.12725e-95	0.723368	0.156	0.031	2.22327e-91	4	Ssb
2.21251e-80	0.723187	0.282	0.102	4.36373e-76	4	Sub1
2.05312e-78	0.720345	0.277	0.101	4.04937e-74	4	Ankrd10
4.9556e-84	0.718662	0.169	0.041	9.77394e-80	4	Rev1
2.22675e-79	0.717649	0.161	0.039	4.39182e-75	4	Tdrkh
5.76176e-83	0.717593	0.233	0.073	1.13639e-78	4	Fbrs
1.57425e-78	0.716408	0.176	0.046	3.10489e-74	4	Akr1a1
2.63881e-79	0.716008	0.176	0.046	5.20452e-75	4	G3bp1
2.46674e-73	0.713311	0.154	0.038	4.86515e-69	4	Ola1
1.54774e-88	0.711219	0.391	0.166	3.05261e-84	4	Ddx6
4.74721e-82	0.710967	0.291	0.106	9.36292e-78	4	1700006J14Rik
2.91668e-82	0.710407	0.161	0.038	5.75256e-78	4	Dut
9.08564e-76	0.709255	0.197	0.058	1.79196e-71	4	Luc7l3
3.95378e-83	0.708941	0.19	0.051	7.79805e-79	4	Arl14epl
1.15746e-78	0.708381	0.234	0.076	2.28287e-74	4	Pnisr
1.91951e-80	0.706921	0.251	0.084	3.78585e-76	4	Lyrm9
9.43603e-76	0.7037	0.196	0.057	1.86107e-71	4	Hnrnpdl
4.82356e-73	0.703632	0.266	0.098	9.51351e-69	4	Sav1
3.81256e-76	0.701244	0.171	0.045	7.51952e-72	4	Nae1
1.70889e-79	0.699322	0.208	0.061	3.37044e-75	4	Tardbp
6.71873e-77	0.699151	0.19	0.054	1.32513e-72	4	Dennd5b
1.00876e-71	0.696254	0.173	0.048	1.98958e-67	4	Fignl1
3.55485e-88	0.695738	0.462	0.22	7.01122e-84	4	Dgkd
1.46412e-64	0.694539	0.252	0.097	2.88769e-60	4	Chtop
1.40197e-89	0.694497	0.18	0.043	2.7651e-85	4	Iars2
3.27294e-77	0.693252	0.188	0.053	6.45522e-73	4	Cyct
5.66151e-73	0.693036	0.235	0.08	1.11662e-68	4	Clic4
1.86074e-99	0.690683	0.5	0.237	3.66994e-95	4	mt-Nd1
4.78665e-83	0.687485	0.157	0.036	9.44071e-79	4	Sec23a
1.1573e-69	0.687282	0.182	0.054	2.28255e-65	4	Trappc4
6.11503e-106	0.682684	0.604	0.318	1.20607e-101	4	Fus
6.61589e-71	0.680422	0.185	0.055	1.30485e-66	4	Snrnp40
6.3063e-73	0.680224	0.228	0.076	1.24379e-68	4	Hectd1
4.03432e-76	0.680013	0.154	0.037	7.9569e-72	4	Gm13817
3.99056e-70	0.679841	0.254	0.093	7.87057e-66	4	Hnrnpc
2.06533e-72	0.677091	0.382	0.177	4.07346e-68	4	Canx
2.42055e-75	0.67168	0.315	0.127	4.77406e-71	4	Dvl1
9.03473e-68	0.670802	0.298	0.122	1.78192e-63	4	Tmem30c
7.80534e-66	0.67003	0.268	0.106	1.53945e-61	4	Cep83os
3.34111e-73	0.669874	0.277	0.105	6.58967e-69	4	Neat1
1.41354e-65	0.66939	0.182	0.056	2.78793e-61	4	Prmt5
1.64951e-71	0.663304	0.248	0.088	3.25332e-67	4	mt-Nd2
1.45874e-79	0.663136	0.161	0.039	2.87707e-75	4	Mgat5
2.80784e-69	0.662638	0.344	0.151	5.5379e-65	4	Rbm5
3.67776e-68	0.662592	0.339	0.148	7.25364e-64	4	Senp6
4.76023e-72	0.658953	0.153	0.038	9.38861e-68	4	Letm1
2.29989e-54	0.656541	0.196	0.072	4.53608e-50	4	RP23-318O7.2
1.0383e-58	0.655051	0.166	0.052	2.04784e-54	4	Adprh
1.76227e-71	0.653894	0.171	0.047	3.47572e-67	4	Numa1
4.2001e-63	0.653857	0.21	0.073	8.28385e-59	4	Mrgbp
5.76539e-67	0.653737	0.339	0.152	1.13711e-62	4	Sfpq
2.31049e-75	0.652879	0.44	0.219	4.55698e-71	4	Kansl3
1.51437e-67	0.649608	0.383	0.184	2.9868e-63	4	Tra2b
3.34521e-87	0.649435	0.467	0.22	6.59776e-83	4	Smpd5
1.26254e-63	0.648774	0.23	0.084	2.4901e-59	4	Zbtb32
5.91639e-57	0.647733	0.171	0.056	1.16689e-52	4	Inafm1
2.88656e-91	0.644966	0.58	0.319	5.69317e-87	4	Srrm2
5.27067e-75	0.644063	0.391	0.177	1.03953e-70	4	Rnf6
3.49329e-59	0.643095	0.186	0.062	6.88981e-55	4	Wdr46
1.85632e-110	0.642385	0.65	0.34	3.66123e-106	4	Sprtn
1.0424e-68	0.64061	0.286	0.113	2.05592e-64	4	Ift88
1.21257e-61	0.640533	0.222	0.08	2.39156e-57	4	Vamp3
2.35519e-63	0.640052	0.27	0.108	4.64515e-59	4	Uqcrc2
3.50237e-64	0.639554	0.318	0.14	6.90773e-60	4	Cct6a
4.06642e-67	0.63886	0.211	0.07	8.0202e-63	4	Kmt2b
5.47107e-55	0.638199	0.193	0.069	1.07906e-50	4	Urb1
3.6775e-60	0.637019	0.163	0.049	7.25314e-56	4	Zmym2
6.47072e-57	0.636429	0.198	0.07	1.27622e-52	4	Gm5878
1.34247e-58	0.635879	0.167	0.052	2.64775e-54	4	Wdr5
1.65279e-64	0.634931	0.22	0.077	3.2598e-60	4	Add3
1.68363e-68	0.633125	0.369	0.17	3.32063e-64	4	Rbbp4
3.89012e-59	0.632968	0.165	0.051	7.67248e-55	4	Wdfy3
1.28837e-67	0.627422	0.151	0.039	2.54106e-63	4	Ttc3
1.87159e-64	0.627365	0.311	0.133	3.69134e-60	4	Icmt
3.54851e-61	0.626509	0.167	0.05	6.99872e-57	4	Cyb5b
3.61497e-54	0.625673	0.175	0.059	7.1298e-50	4	Cul9
7.86989e-57	0.624863	0.199	0.071	1.55218e-52	4	Pbx4
4.60913e-52	0.624603	0.284	0.131	9.09058e-48	4	Cntd1
4.6205e-55	0.622581	0.165	0.053	9.11301e-51	4	Sf3b3
7.93859e-67	0.622374	0.296	0.121	1.56573e-62	4	Pcbp1
4.80244e-59	0.620829	0.22	0.081	9.47185e-55	4	Bclaf1
3.40279e-57	0.620653	0.243	0.097	6.71131e-53	4	Spo11
7.99487e-60	0.61952	0.161	0.049	1.57683e-55	4	Tmem18
4.95692e-85	0.618494	0.283	0.097	9.77653e-81	4	Hspa8
1.08494e-56	0.618111	0.164	0.052	2.13983e-52	4	Pcna
3.01679e-59	0.618091	0.162	0.049	5.95001e-55	4	Phf3
1.01773e-90	0.617645	0.728	0.493	2.00728e-86	4	Tuba3b
1.30181e-66	0.617479	0.381	0.18	2.56755e-62	4	4932438A13Rik
2.14798e-66	0.617351	0.199	0.063	4.23645e-62	4	Rab14
1.6523e-60	0.616943	0.199	0.067	3.25884e-56	4	Ppp1r12a
7.82572e-61	0.616226	0.273	0.112	1.54347e-56	4	Glipr1l2
4.63967e-52	0.614672	0.266	0.118	9.15082e-48	4	Ccdc34
1.08577e-45	0.613046	0.257	0.119	2.14146e-41	4	Brd8
2.70023e-54	0.611753	0.17	0.057	5.32566e-50	4	Prpf40b
2.47705e-59	0.610486	0.196	0.067	4.88549e-55	4	Srek1
1.30246e-56	0.609958	0.303	0.137	2.56885e-52	4	Qk
1.08765e-58	0.609876	0.365	0.181	2.14517e-54	4	Cbl
2.88513e-57	0.608666	0.251	0.102	5.69034e-53	4	Tnpo3
7.33153e-75	0.608432	0.462	0.231	1.446e-70	4	1700029M20Rik
1.98596e-54	0.605925	0.253	0.105	3.9169e-50	4	Srsf7
8.48629e-57	0.605818	0.172	0.056	1.67375e-52	4	Zmat2
4.52907e-63	0.604464	0.166	0.049	8.93269e-59	4	Rcor1
3.71165e-62	0.602776	0.423	0.221	7.32049e-58	4	Tra2a
2.65172e-59	0.602363	0.404	0.211	5.22998e-55	4	Ddx17
5.02542e-54	0.601081	0.207	0.077	9.91164e-50	4	Copa
1.17848e-59	0.599814	0.323	0.147	2.32432e-55	4	Upf1
1.93128e-50	0.599703	0.195	0.073	3.80906e-46	4	Asxl2
6.26963e-49	0.598993	0.238	0.102	1.23656e-44	4	Ift20
4.86008e-49	0.596061	0.308	0.151	9.58554e-45	4	Rab2a
1.37007e-46	0.594144	0.205	0.083	2.70219e-42	4	Boll
4.26341e-53	0.594127	0.223	0.088	8.40872e-49	4	Pld6
2.12378e-56	0.593645	0.362	0.18	4.18874e-52	4	Dlat
1.80331e-61	0.59121	0.309	0.134	3.55667e-57	4	Uba2
3.27873e-48	0.5892	0.246	0.107	6.46664e-44	4	Sbf1
1.89011e-51	0.58902	0.236	0.098	3.72787e-47	4	Thrap3
6.5167e-51	0.588544	0.211	0.082	1.28529e-46	4	Ankrd31
1.03692e-54	0.585672	0.179	0.06	2.04512e-50	4	Man2a2
3.50985e-50	0.583029	0.194	0.073	6.92247e-46	4	0610030E20Rik
6.71407e-68	0.580887	0.494	0.266	1.32422e-63	4	Cct8
9.10701e-56	0.580816	0.173	0.056	1.79618e-51	4	Rnf17
2.85525e-40	0.580641	0.161	0.062	5.63142e-36	4	Ufl1
3.07025e-93	0.580191	0.728	0.469	6.05545e-89	4	Calm3
6.88361e-44	0.579057	0.166	0.061	1.35765e-39	4	Safb
7.25811e-57	0.578998	0.362	0.178	1.43152e-52	4	Fnip1
5.8576e-66	0.578577	0.472	0.252	1.15529e-61	4	Fyttd1
4.55933e-38	0.577867	0.163	0.064	8.99236e-34	4	Smarcc1
4.63856e-51	0.577832	0.216	0.085	9.14864e-47	4	Ptbp2
2.87136e-53	0.577413	0.155	0.049	5.66319e-49	4	Xpo1
1.04548e-54	0.576869	0.185	0.064	2.06201e-50	4	Coprs
3.65069e-100	0.576311	0.707	0.406	7.20027e-96	4	Diablo
1.47433e-48	0.574844	0.212	0.085	2.90782e-44	4	Fktn
9.52936e-56	0.565977	0.268	0.113	1.87948e-51	4	Naa40
4.87867e-49	0.561043	0.156	0.052	9.62221e-45	4	Zfhx3
4.16846e-46	0.558698	0.193	0.076	8.22144e-42	4	Srrm1
7.43542e-45	0.558163	0.179	0.068	1.46649e-40	4	Rbm46
3.60162e-45	0.556967	0.257	0.119	7.10348e-41	4	Mapkbp1
5.82244e-43	0.556879	0.185	0.073	1.14836e-38	4	Fbn2
2.18674e-50	0.556464	0.368	0.191	4.3129e-46	4	Ccni
9.57184e-51	0.555311	0.327	0.16	1.88785e-46	4	Ubn1
4.41694e-47	0.554667	0.23	0.097	8.71153e-43	4	6430531B16Rik
5.40895e-48	0.553215	0.27	0.124	1.06681e-43	4	Pspc1
5.50596e-40	0.549585	0.156	0.059	1.08594e-35	4	Arl6ip4
1.30458e-39	0.549536	0.165	0.064	2.57302e-35	4	Rbmxl2
1.68618e-45	0.548478	0.336	0.175	3.32566e-41	4	Wbp4
8.39778e-54	0.547646	0.188	0.066	1.65629e-49	4	Slc3a2
1.03257e-43	0.545434	0.298	0.149	2.03655e-39	4	Cdkl2
2.93843e-73	0.545187	0.342	0.143	5.79547e-69	4	Hsp90ab1
1.02776e-38	0.544061	0.173	0.07	2.02705e-34	4	Sdhc
1.30141e-79	0.543924	0.757	0.546	2.56678e-75	4	Hsp90aa1
1.58854e-42	0.543608	0.301	0.152	3.13307e-38	4	Pdhb
1.30176e-45	0.543295	0.21	0.086	2.56746e-41	4	Ccdc163
4.39827e-51	0.543175	0.292	0.133	8.6747e-47	4	Eif4h
5.52025e-50	0.542293	0.312	0.15	1.08876e-45	4	Syt11
3.74937e-47	0.541401	0.288	0.136	7.39488e-43	4	Serf2
3.64231e-57	0.540716	0.396	0.202	7.18373e-53	4	Tkfc
1.07528e-43	0.540661	0.179	0.069	2.12077e-39	4	Ercc2
5.9853e-43	0.539251	0.171	0.065	1.18048e-38	4	Tcerg1
6.36746e-37	0.538844	0.173	0.072	1.25585e-32	4	Copb2
2.22835e-47	0.538116	0.2	0.078	4.39497e-43	4	Pcgf6
7.0403e-60	0.537659	0.416	0.212	1.38856e-55	4	Baz1a
1.01226e-51	0.537197	0.304	0.14	1.99648e-47	4	Agbl2
2.12198e-41	0.534768	0.21	0.09	4.18519e-37	4	Cnot6
3.6091e-45	0.532281	0.227	0.097	7.11822e-41	4	Fbxl5
7.19913e-40	0.528987	0.213	0.094	1.41988e-35	4	Fam98b
1.53957e-35	0.528787	0.216	0.102	3.0365e-31	4	Khdrbs1
1.13663e-41	0.528141	0.205	0.087	2.24178e-37	4	Ptp4a2
1.65432e-37	0.526802	0.189	0.081	3.26282e-33	4	Gnb1
3.22551e-51	0.526645	0.423	0.234	6.36168e-47	4	1700008K24Rik
8.29455e-56	0.526508	0.458	0.253	1.63593e-51	4	Atp5a1
8.93891e-41	0.526224	0.168	0.065	1.76302e-36	4	Zfp131
4.0725e-35	0.525095	0.262	0.136	8.0322e-31	4	Eprs
8.9333e-45	0.524971	0.153	0.053	1.76191e-40	4	Lrrc61
4.65568e-42	0.524099	0.239	0.109	9.1824e-38	4	Tmem50b
1.67512e-35	0.522259	0.161	0.066	3.30383e-31	4	1700026D11Rik
4.71032e-40	0.519768	0.352	0.197	9.29017e-36	4	Ccar1
1.45931e-36	0.518787	0.231	0.111	2.87819e-32	4	Mtf2
4.23867e-39	0.515821	0.169	0.067	8.35993e-35	4	Supt6
1.25917e-51	0.511797	0.362	0.185	2.48346e-47	4	Gmcl1
2.10432e-34	0.510715	0.183	0.081	4.15035e-30	4	Zmynd19
3.23636e-36	0.510259	0.185	0.08	6.38307e-32	4	Rgs12
7.13423e-41	0.507479	0.322	0.168	1.40708e-36	4	Kmt2e
1.35119e-44	0.50688	0.294	0.143	2.66495e-40	4	Elf2
8.23132e-34	0.506606	0.162	0.068	1.62346e-29	4	Vamp4
8.03656e-51	0.503975	0.457	0.266	1.58505e-46	4	Ddb1
[truncated: 4,895 more rows]
[truncated: 1 more columns]
