# Supplementary material for: High-throughput Microwell-seq 2.0 profiles massively multiplexed chemical perturbation
Source: Cell Discov. 2021 Nov 9;7:107. doi: 10.1038/s41421-021-00333-7 (PMC8575926; doi:10.1038/s41421-021-00333-7)
Supplement: Supplementary file 3 — Supplementary Table S2 [file 41421_2021_333_MOESM3_ESM.xlsx]

## Sheet: Supplementary Table S2 
Supplementary Table S2 Comparison of different single-cell RNA-seq methods
Pre-index platform	Mixed ratio	Cell number per experiement	Cell recovery rate	Cost per cell	Equipment
Microwell-seq 1.0	mix 6/(mouse 657+human 337+mixed 6)≈0.6%	≈10000	≈10%	<$0.02	Basic laboratory equipment+microwell
Microwell-seq 2.0	mix 47/(mouse 2301+human 4461+mixed 47)≈0.7%	million (RT barcode X Bead barcode X P5/P7 Index Barcode)	≈70%	<$0.01	Basic laboratory equipment+microwell
sci-RNA-seq3	mix 420/(mouse 7705+human 5234+mixed 420)≈3%	million (RT barcode X Ligation barcode X P5/P7 Index Barcode）	≈7% (output 45000/ input 80000X8)	<$0.01	Basic laboratory equipment
sci-Plex	<sci-RNA-seq3	million (oligo barcode X RT barcode X Ligation barcode X P5/P7 Index Barcode）	<sci-RNA-seq3	<$0.01	Basic laboratory equipment
SPLiT-seq	mix 2/(mouse 888+human 868+mixed 2)≈0.1%	million (RT barcode X Ligation barcode X P5/P7 Index Barcode）	≈40% (output 150000/ input 8000X48)	<$0.01	Basic laboratory equipment
scifi-RNA-seq	<SPLiT-seq	million (RT barcode X Bead barcode X P5/P7 Index Barcode)	≈36.13%-78.05%	/	Basic laboratory equipment+10X Genomics
