# Supplementary material for: High-throughput Microwell-seq 2.0 profiles massively multiplexed chemical perturbation
Source: Cell Discov. 2021 Nov 9;7:107. doi: 10.1038/s41421-021-00333-7 (PMC8575926; doi:10.1038/s41421-021-00333-7)
Supplement: Supplementary file 4 — Supplementary Table S3 [file 41421_2021_333_MOESM4_ESM.xlsx]

## Sheet: Supplementary Table S3
Supplementary Table S3 List of chemical molecules
Chemical molecules	Abbreviate	Signal pathway	Treatment concentration	Vehicle	Formula	Target	Receptor	Bioactivity
LDN-193189	LD	Angiogenesis; Tyrosine Kinase/Adaptors	0.1uM	DMSO	C25H22N6	ALK	ALK2; ALK3	LDN193189 (DM 3189) is a selective BMP signaling inhibitor, inhibiting the transcriptional activity of ALK2 and ALK3 (IC50s: 0.8/0.8/5.3/16.7 nM for ALK1/2/3/6).
SB431542	SB	Angiogenesis; Tyrosine Kinase/Adaptors; Stem cells	5uM	DMSO	C22H16N4O3	ALK	ALK5; ALK4; ALK7	SB-431542 is a potent and selective inhibitor of ALK5 (IC50: 94 nM) and is also an inhibitor of ALK4 (IC50: 140 nM) and ALK7.
Repsox	RE	Angiogenesis; Stem Cells; Tyrosine Kinase/Adaptors	5uM	DMSO	C17H13N5	ALK inhibitor; TGF-beta/Smad inhibitor	ALK5; TGFβR1	RepSox is a potent and selective of the TGFβR-1/ALK5 inhibitor.
IWP-2	IW	Cytoskeletal Signaling; Stem Cells	5uM	DMSO	C22H18N4O2S3	Wnt/beta-catenin inhibitor	Wnt	IWP-2, an inhibitor of Wnt processing and secretion (IC50=27 nM) in a cell-free assay, selectively blocks Porcn-mediated Wnt palmitoylation.
XAV-939	XA	Stem Cells; Cytoskeletal Signaling	5uM	DMSO	C14H11F3N2OS	Wnt/beta-catenin	TNKS1; TNKS2	XAV-939 shows the selective inhibition against Wnt/β-catenin-mediated transcription by tankyrase1/2 inhibition (IC50: 11/4 nM in cell-free assays).
CHIR-99021	CH	PI3K/Akt/mTOR signaling; Stem Cells	5uM	DMSO	C22H18Cl2N8	GSK-3	GSK-3α; GSK-3β	CHIR-99021 (CT99021) is a GSK-3α/β inhibitor (IC50: 10/6.7 nM).
Purmorphamine	PU	GPCR/G Protein; Stem Cells	1uM	DMSO	C31H32N6O2	Hedgehog/Smoothened antagonist	Smoothened	Purmorphamine, which directly binds and activates Smoothened, blocks BODIPY-cyclopamine binding to Smo. It also is an inducer of osteoblast differentiation.
SAG hydrochloride	SA	GPCR/G Protein; Stem Cells	1uM	DMSO	C28H29Cl2N3OS	Hedgehog/Smoothened agonist	Hedgehog/Smoothened	SAG hydrochloride is a chlorobenzothiophene-containing compound which acts as a SMO agonist.
Cyclopamine	CY	GPCR/G Protein; Stem Cells	5uM	ethanol	C27H41NO2	Hedgehog/Smoothened	Smoothened	Cyclopamine, a Smoothened (Smo) antagonist (IC50: 46 nM in TM3Hh12 cells), belongs to the group of steroidal jerveratrum alkaloids.
PD173074	P1	Angiogenesis; Tyrosine Kinase/Adaptors; JAK/STAT signaling	1uM	DMSO	C28H41N7O3	EGFR inhibitor; FGFR inhibitor; IGF-1R inhibitor; Src inhibitor; VEGFR inhibitor	EGFR; FGFR1; Insulin Receptor; c-Src; VEGFR2	PD173074 is an effective FGFR1 inhibitor (IC50: 25 nM) and also inhibits VEGFR2 (IC50: 100-200 nM) in cell-free assays. The selectivity is higher ~1000-fold for FGFR1 than PDGFR and c-Src.
PD0325901	P0	MAPK	1uM	DMSO	C16H14F3IN2O4	MEK	MEK	PD0325901 is a specific and non-ATP-competitive MEK inhibitor (IC50: 0.33 nM).
DAPT	DA	Neuroscience; Proteases/Proteasome; Stem Cells	10uM	DMSO	C23H26F2N2O4	Gamma-secretase	γ secretase(Aβ)	DAPT is a novel γ-secretase inhibitor which reduces the Aβ production (IC50: 20 nM in HEK 293 cells) and Aβ42 levels (IC50: 200 nM).
LY411575	LY	Neuroscience; Proteases/Proteasome; Stem Cells	5uM	DMSO	C26H23F2N3O4	Gamma-secretase inhibitor	Notch S3 cleavage; γ secretase (cell-based); γ secretase (membrane-based)	LY411575, a potent γ-secretase inhibitor, is with IC50 of 0.078 nM in the membrane and 0.082 nM in cell-based. It also suppresses Notch clevage with IC50 of 0.39 nM.
Forskolin	FO	cAMP	10uM	DMSO	C22H34O7	Adenylyl cyclase	/	Forskolin, a potent activator of the adenylate cyclase (EC50: 0.5 μM), can increase the cAMP level.
HA-100	HA	cAMP	10uM	DMSO	C13H15N3O2S	PKC : 6.5 μM (Ki), PKG : ic50 4 μM, PKA : ic50 8 μM, MLCK : 61 μM (Ki),	/	HA-100 is an inhibitor of protein kinase
Retinoic acid	RA	RARα/β/γ	0.1uM	DMSO	C20H28O2	Retinoic acid receptors	/	Retinoic acid binds to and activates retinoic acid receptors (RARs). This agent is a naturally-occurring acid of retinol. The oral form of tretinoin has teratogenic and embryotoxic properties.
