# Supplementary material for: High-throughput Microwell-seq 2.0 profiles massively multiplexed chemical perturbation
Source: Cell Discov. 2021 Nov 9;7:107. doi: 10.1038/s41421-021-00333-7 (PMC8575926; doi:10.1038/s41421-021-00333-7)
Supplement: Supplementary file 5 — Supplementary Table S5 [file 41421_2021_333_MOESM5_ESM.xlsx]

## Sheet: Supplementary Table S5
Supplementary Table S5 List of chemical perturbation marker
p_val	avg_logFC	pct.1	pct.2	p_val_adj	cluster	gene
0	0.853635	0.388	0.014	0	1	MIXL1
0	0.76755	0.865	0.573	0	1	TUBB2B
0	0.723718	0.635	0.263	0	1	TUBB2A
0	0.686636	0.358	0.056	0	1	SERPINE2
0	0.566306	0.356	0.077	0	1	CNTNAP2
0	0.480392	0.774	0.588	0	1	SLC2A3
0	0.296616	0.339	0.203	0	1	OIP5-AS1
0	0.256356	0.251	0.127	0	1	PGM1
0	0.437316	0.466	0.209	0	2	MFGE8
0	0.433855	0.445	0.179	0	2	SEPHS1
0	0.410633	0.491	0.235	0	2	L1TD1
0	0.381567	0.363	0.14	0	2	JARID2
0	0.379641	0.29	0.085	0	2	SFRP1
0	0.369773	0.335	0.109	0	2	PHC1
0	0.363146	0.519	0.297	0	2	CD24
0	0.360572	0.48	0.268	0	2	DNMT3B
0	0.355345	0.539	0.281	0	2	PODXL
0	0.355099	0.394	0.181	0	2	SALL2
0	0.350511	0.263	0.062	0	2	AASS
0	0.34832	0.282	0.079	0	2	TERF1
0	0.320337	0.47	0.279	0	2	USP9X
0	0.297956	0.452	0.266	0	2	SOX4
0	0.259877	0.46	0.294	0	2	UGP2
0	0.257853	0.507	0.346	0	2	TKT
0	0.252689	0.411	0.235	0	2	TDGF1
0	0.973595	0.636	0.09	0	3	FST
0	0.854809	0.633	0.133	0	3	VIM
0	0.745032	0.512	0.089	0	3	FGFBP3
0	0.661618	0.736	0.323	0	3	PODXL
0	0.579439	0.559	0.213	0	3	DPYSL3
0	0.491044	0.53	0.212	0	3	SOX2
0	0.443118	0.497	0.219	0	3	GJA1
0	0.403529	0.436	0.177	0	3	CCND1
0	0.402338	0.281	0.028	0	3	VAT1L
0	0.399589	0.387	0.127	0	3	MAP1B
0	0.39306	0.572	0.341	0	3	DDIT4
0	0.379636	0.45	0.196	0	3	FGFR1
0	0.367809	0.399	0.157	0	3	SOX11
0	0.3641	0.254	0.033	0	3	IRX2
0	0.317625	0.363	0.157	0	3	REST
0	0.279186	0.885	0.76	0	3	MALAT1
0	0.272383	0.397	0.202	0	3	VCAN
0	0.257349	0.538	0.349	0	3	CD24
0	0.250547	0.277	0.114	0	3	TUBA1A
0	0.912147	0.542	0.067	0	4	PRTG
0	0.731744	0.395	0.015	0	4	PCAT14
0	0.451575	0.26	0.014	0	4	MEIS2
0	0.448951	0.286	0.033	0	4	SKAP2
0	0.436333	0.254	0.006	0	4	ZNF703
0	0.385754	0.269	0.041	0	4	HOXA1
0	0.350679	0.348	0.145	0	4	PBX1
0	0.318829	0.301	0.133	0	4	DSP
0	0.306381	0.301	0.12	0	4	MDK
0	0.303895	0.288	0.115	0	4	OLFML3
2.63256e-292	0.282006	0.34	0.169	5.63158e-288	4	VIM
2.90678e-261	0.268062	0.88	0.764	6.21819e-257	4	MALAT1
0	0.751221	0.671	0.192	0	5	TPM1
0	0.743737	0.961	0.767	0	5	MALAT1
0	0.578475	0.66	0.332	0	5	USP9X
0	0.575078	0.403	0.061	0	5	SERPINB9
0	0.569763	0.527	0.153	0	5	TRIM24
0	0.55513	0.71	0.356	0	5	TRIM71
0	0.507539	0.376	0.045	0	5	ID1
0	0.485634	0.336	0.015	0	5	FGFR3
0	0.461897	0.316	0.024	0	5	STOM
0	0.454638	0.433	0.124	0	5	PLS3
0	0.432802	0.349	0.047	0	5	IRX2
0	0.414455	0.304	0.03	0	5	FRAT2
0	0.405991	0.274	0.011	0	5	TFAP2A
0	0.392181	0.318	0.062	0	5	SESN3
0	0.375554	0.395	0.133	0	5	RAB3B
0	0.347889	0.306	0.074	0	5	AUTS2
0	0.347349	0.279	0.05	0	5	TP53I11
1.67308e-297	0.43522	0.546	0.235	3.57905e-293	5	SOX2
2.06639e-287	0.416166	0.509	0.213	4.42043e-283	5	FGFR1
1.67107e-273	0.261726	0.268	0.076	3.57476e-269	5	MTA3
1.23757e-260	0.408638	0.531	0.239	2.6474e-256	5	DPYSL3
4.97404e-243	0.351566	0.373	0.14	1.06405e-238	5	EZR
4.08534e-224	0.347567	0.414	0.171	8.73936e-220	5	REST
1.88055e-219	0.320047	0.978	0.93	4.02287e-215	5	ACTG1
4.45098e-219	0.250017	0.262	0.083	9.52153e-215	5	SEMA4C
1.20121e-218	0.312779	0.376	0.148	2.56962e-214	5	LITAF
4.35527e-208	0.362568	0.927	0.798	9.31679e-204	5	LIN28A
5.08833e-204	0.311082	0.346	0.135	1.0885e-199	5	ZFAND5
3.21422e-199	0.389215	0.561	0.293	6.87585e-195	5	SLC16A1
2.1867e-195	0.307484	0.409	0.175	4.67779e-191	5	SOX11
1.28818e-192	0.327409	0.429	0.192	2.75567e-188	5	PTPRF
5.47591e-192	0.274957	0.338	0.132	1.17141e-187	5	GLUL
2.27383e-191	0.337781	0.498	0.24	4.86417e-187	5	GJA1
9.93924e-187	0.375055	0.639	0.356	2.1262e-182	5	PODXL
7.04867e-178	0.301761	0.398	0.177	1.50785e-173	5	SALL4
2.34247e-173	0.30929	0.466	0.224	5.011e-169	5	SEMA6A
8.40476e-172	0.354923	0.831	0.641	1.79795e-167	5	PTMA
1.14267e-155	0.339247	0.577	0.329	2.4444e-151	5	DNMT3B
5.15878e-104	0.269793	0.475	0.276	1.10357e-99	5	MARCKS
