# Supplementary material for: High-throughput Microwell-seq 2.0 profiles massively multiplexed chemical perturbation
Source: Cell Discov. 2021 Nov 9;7:107. doi: 10.1038/s41421-021-00333-7 (PMC8575926; doi:10.1038/s41421-021-00333-7)
Supplement: Supplementary file 6 — Supplementary Table S6 [file 41421_2021_333_MOESM6_ESM.xlsx]

## Sheet: Supplementary Table S6
Supplementary Table S6 Summary of NGS
Name	cell number	mean gene	mean UMI	mean reads	read/gene	read/UMI	Raw data (GEO: GSE175413)	Cell
Microwell-seq 1.0	605	410.592	490.402	3107.31	7.56787	6.33625	Lysis_1_dge.txt.gz	human 293T / mouse 3T3
Microwell-seq 2.0-20%	4785	623.593	784.364	3360.65	5.38917	4.28455	Lysis_2_dge.txt.gz
Microwell-seq 2.0-50%	5705	603.463	736.591	2430.92	4.02828	3.30023	Lysis_5_dge.txt.gz
v2_RT_6N	4000	333.58	501.995	1526.67	4.57663	3.04121	6N_dge.txt.gz	mouse 3T3
v2_RT_25T_VN	10000	687.48	903.634	1588.89	2.31117	1.75833	25T_VN_dge.txt.gz
v2_RT_25T_VN	1857	629.4	770.8	1165	1.85097	1.51142	Mouse_testis.dge.txt.gz (RT barcode 65-72)	mouse testis
v2_RT_25T	2777	665.3	833.3	1274	1.91493	1.52886	Mouse_testis.dge.txt.gz (RT barcode 1-8)
v2_RT_15T	922	594.9	722.7	1088	1.82888	1.50547	Mouse_testis.dge.txt.gz (RT barcode 33-40)
betaine	5146	420.002	477.04	1305.21	3.10764	2.73607	betaine_dge.txt.gz	human 293T / mouse 3T3
no betaine	7370	423.58	489.525	1036.44	2.44687	2.11725	No_betaine_dge.txt.gz
KCl	3979	476.049	561.784	1873.3	3.93511	3.33456	KCl_dge.txt.gz	human 293T / mouse 3T3
NaCl	6099	494.619	587.409	1527.83	3.0889	2.60096	NaCl_dge.txt.gz
28um	3983	565.605	685.869	2223.92	3.93194	3.24249	28um_dge.txt.gz	human 293T / mouse 3T3
45um	4078	570.48	683.713	2096.54	3.67505	3.06641	45um_dge.txt.gz
with EXO	9989	486	584	845	1.73868	1.44692	EXO.dge.txt.gz	mouse testis
without EXO	7498	413	485	679	1.64407	1.4	No_EXO.dge.txt.gz
primer plus	8231	523.489	634.585	1845.62	3.5256	2.90838	primer_plus_dge.txt.gz	human 293T / mouse 3T3
primer minus	8270	540.547	654.342	2109.66	3.90282	3.22409	primer_minus_dge.txt.gz
rep1-plate1	34398	480.839	575.076	1186.77	2.46813	2.06368	rep1-plate1_dge.txt.gz	human H9
rep1-plate2	30760	472.305	565.523	1204.79	2.55087	2.1304	rep1-plate2_dge.txt.gz
rep2-plate1	24544	424.311	489.299	1127.98	2.65839	2.30531	rep2-plate1_dge.txt.gz
rep2-plate2	19080	417.867	481.931	1135.42	2.71718	2.35598	rep2-plate2_dge.txt.gz
