# Supplementary material for: High-throughput Microwell-seq 2.0 profiles massively multiplexed chemical perturbation
Source: Cell Discov. 2021 Nov 9;7:107. doi: 10.1038/s41421-021-00333-7 (PMC8575926; doi:10.1038/s41421-021-00333-7)
Supplement: Supplementary file 8 — Supplementary Table S8 [file 41421_2021_333_MOESM8_ESM.xlsx]

## Sheet: Supplementary Table S8
Supplementary Table S8 List of RT/Tn5 primer
Primer name	Sequence (5' to 3')	Source
v2_RT_25T	[5'phos]ACACTCTTTCCCTACACGACGNNNNNNNNBarcodeTTTTTTTTTTTTTTTTTTTTTTTTT	Genscript
v2_RT_15T	[5'phos]ACACTCTTTCCCTACACGACGNNNNNNNNBarcodeTTTTTTTTTTTTTTTVN	Genscript
v2_RT_6N	[5'phos]ACACTCTTTCCCTACACGACGNNNNNNNNBarcodeNNNNNN	Genscript
v2_RT_25T_VN	[5'phos]ACACTCTTTCCCTACACGACGNNNNNNNNBarcodeTTTTTTTTTTTTTTTTTTTTTTTTTVN	Genscript
Barcoded_Tn5_primer_B	ACACTCTTTCCCTACACGACGBarcodeAGATGTGTATAAGAGACAG	Genscript
v2_RT_Oligo_Bridge	CGTCGTGTAGGGAAAGAGTGTGACGCTGCCGACGA[3'ddC]	Sangon Biotech
Tn5_primer_A	GTCTCGTGGGCTCGGAGATGTGTATAAGAGACAG	Sangon Biotech
TN5_ME	CTGTCTCTTATACACATCT	Sangon Biotech
RT/Tn5_Barcode_1	_TCCTACCAGT_
RT/Tn5_Barcode_2	_GCGTTGGAGC_
RT/Tn5_Barcode_3	_GATCTTACGC_
RT/Tn5_Barcode_4	_CTGATGGTCA_
RT/Tn5_Barcode_5	_CCGAGAATCC_
RT/Tn5_Barcode_6	_GCCGCAACGA_
RT/Tn5_Barcode_7	_TGAGTCTGGC_
RT/Tn5_Barcode_8	_TGCGGACCTA_
RT/Tn5_Barcode_9	_ACGGAGGCGG_
RT/Tn5_Barcode_10	_TAGATCTACT_
RT/Tn5_Barcode_11	_AATTAAGACT_
RT/Tn5_Barcode_12	_TTATTCATTC_
RT/Tn5_Barcode_13	_TTGACTTCAG_
RT/Tn5_Barcode_14	_AGAGCTATAA_
RT/Tn5_Barcode_15	_CTAAGAGAAG_
RT/Tn5_Barcode_16	_ACTCAATAGG_
RT/Tn5_Barcode_17	_CTTGCGCCGC_
RT/Tn5_Barcode_18	_GGTACTGCCT_
RT/Tn5_Barcode_19	_TAGAATTAAC_
RT/Tn5_Barcode_20	_GCCATTCTCC_
RT/Tn5_Barcode_21	_TGCCGGCAGA_
RT/Tn5_Barcode_22	_TTACCGAGGC_
RT/Tn5_Barcode_23	_ATCATATTAG_
RT/Tn5_Barcode_24	_TGGTCAGCCA_
RT/Tn5_Barcode_25	_ACTATGCAAT_
RT/Tn5_Barcode_26	_CGACGCGACT_
RT/Tn5_Barcode_27	_GATACGGAAC_
RT/Tn5_Barcode_28	_TTATCCGGAT_
RT/Tn5_Barcode_29	_TAGAGTAATA_
RT/Tn5_Barcode_30	_GCAGGTCCGT_
RT/Tn5_Barcode_31	_TCGGCCTTAC_
RT/Tn5_Barcode_32	_AGAACGTCTC_
RT/Tn5_Barcode_33	_CCAGTTCCAA_
RT/Tn5_Barcode_34	_ACTTAACCTT_
RT/Tn5_Barcode_35	_CAACCGCTAA_
RT/Tn5_Barcode_36	_GACCTTGATA_
RT/Tn5_Barcode_37	_TCTGATACCA_
RT/Tn5_Barcode_38	_GAAGATCGAG_
RT/Tn5_Barcode_39	_AAGAAGCTAG_
RT/Tn5_Barcode_40	_TCCGGCCTCG_
RT/Tn5_Barcode_41	_AGAGAAGGTT_
RT/Tn5_Barcode_42	_CATACTCCGA_
RT/Tn5_Barcode_43	_GCTAACTTGC_
RT/Tn5_Barcode_44	_GGCTGAGCTC_
RT/Tn5_Barcode_45	_CCGATTCCTG_
RT/Tn5_Barcode_46	_ACCGCCAACC_
RT/Tn5_Barcode_47	_ATAAGGAGCA_
RT/Tn5_Barcode_48	_CGAACGCCGG_
RT/Tn5_Barcode_49	_GGTATGCTTG_
RT/Tn5_Barcode_50	_AACCTGCGTA_
RT/Tn5_Barcode_51	_GGCAGACGCC_
RT/Tn5_Barcode_52	_TAGCCGTCAT_
RT/Tn5_Barcode_53	_CTAGTAGTCT_
RT/Tn5_Barcode_54	_ACGCGAGATT_
RT/Tn5_Barcode_55	_GGTATCCGCC_
RT/Tn5_Barcode_56	_AACTAGGCGC_
RT/Tn5_Barcode_57	_TCGCTAAGCA_
RT/Tn5_Barcode_58	_TATATACTAA_
RT/Tn5_Barcode_59	_ACTTGCTAGA_
RT/Tn5_Barcode_60	_AACCATTGGA_
RT/Tn5_Barcode_61	_TCGCGGTTGG_
RT/Tn5_Barcode_62	_CGTAGTTACC_
RT/Tn5_Barcode_63	_TCCAATCATC_
RT/Tn5_Barcode_64	_AATCGATAAT_
RT/Tn5_Barcode_65	_CCATTATCTA_
RT/Tn5_Barcode_66	_TCAACGTAAG_
RT/Tn5_Barcode_67	_TCTAATAGTA_
RT/Tn5_Barcode_68	_GATCGCTTCT_
RT/Tn5_Barcode_69	_CTAACTAGAT_
RT/Tn5_Barcode_70	_GCTGGAACTT_
RT/Tn5_Barcode_71	_AGGTTAGTTC_
RT/Tn5_Barcode_72	_CATTCGACGG_
RT/Tn5_Barcode_73	_CATTCAATCA_
RT/Tn5_Barcode_74	_CGGATTAGAA_
RT/Tn5_Barcode_75	_ATCGGCTATC_
RT/Tn5_Barcode_76	_ACGAAGTCAA_
RT/Tn5_Barcode_77	_TTACCTCGAC_
RT/Tn5_Barcode_78	_GGAGGATAGC_
RT/Tn5_Barcode_79	_GGCTCTCTAT_
RT/Tn5_Barcode_80	_CGGTCAAGAA_
RT/Tn5_Barcode_81	_CGCTCCTAAC_
RT/Tn5_Barcode_82	_ATCCATGACT_
RT/Tn5_Barcode_83	_AACCTGGTCT_
RT/Tn5_Barcode_84	_GGTACCGGCA_
RT/Tn5_Barcode_85	_AAGCCAGTTA_
RT/Tn5_Barcode_86	_TCTTGCCGAC_
RT/Tn5_Barcode_87	_AAGACCGTTG_
RT/Tn5_Barcode_88	_AGGTTAGCAT_
RT/Tn5_Barcode_89	_TTCGCCTCCA_
RT/Tn5_Barcode_90	_AGAGCCAAGG_
RT/Tn5_Barcode_91	_AATACCATCC_
RT/Tn5_Barcode_92	_AGCTCTCCTC_
RT/Tn5_Barcode_93	_AGCTTATCCG_
RT/Tn5_Barcode_94	_CATCTCTGCA_
RT/Tn5_Barcode_95	_ACCTGGCCAA_
RT/Tn5_Barcode_96	_TAACTGGTTA_
