# Supplementary material for: High-throughput Microwell-seq 2.0 profiles massively multiplexed chemical perturbation
Source: Cell Discov. 2021 Nov 9;7:107. doi: 10.1038/s41421-021-00333-7 (PMC8575926; doi:10.1038/s41421-021-00333-7)
Supplement: Supplementary file 9 — Supplementary Table S9 [file 41421_2021_333_MOESM9_ESM.xlsx]

## Sheet: Supplementary Table S9
Supplementary Table S9 List of cDNA library primer
Primer name	Sequence (5' to 3')	Source
dN-TSO primer	AAGCAGTGGTATCAACGCAGAGTGANNNGGNNNB	Sangon Biotech
TSO-PCR primer	AAGCAGTGGTATCAACGCAGAGT	Sangon Biotech
MGI-P5s primer	[5' phos]-GAACGACATGGCTACGATCCGACTTGCCTGTCCGCGGAAGCAGTGGTATCAACGCAGAGTA-s-C-s-G-3’	Sangon Biotech
MGI 2100-P5	[5' phos]-GAACGACATGGCTACGATCCG-s-A-s-C	Sangon Biotech
MGI-P7 primer	TGTGAGCCAAGGAGTTGTTGTCTTCJJJJJJJJJJGTCTCGTGGGCTCGG	Sangon Biotech
MGI 2100-P7	TGTGAGCCAAGGAGTTGTTGTCT-s-T-s-C	Sangon Biotech
MGI-P7 index 1	TAGGTCCGAT
MGI-P7 index 2	GGACGGAATC
MGI-P7 index 3	CTTACTGCCG
MGI-P7 index 4	ACCTAATTGA
MGI-P7 index 5	TTCGTATCCG
MGI-P7 index 6	GGTAACGAGC
MGI-P7 index 7	CAACGTATAA
MGI-P7 index 8	ACGTCGCGTT
MGI-P7 index 9	TTCTGCTAGC
MGI-P7 index 10	AGGAAGATAG
MGI-P7 index 11	GCTCTTGCTT
MGI-P7 index 12	CAAGCACGCA
MGI-P7 index 13	CGGCAATCCG
MGI-P7 index 14	ATCAGGATTC
MGI-P7 index 15	TCATTCCAGA
MGI-P7 index 16	GATGCTGGAT
MGI-P7 index 25	TAGAGGACAA
MGI-P7 index 26	CCTAGCGAAT
MGI-P7 index 28	GCTGAGCTGT
MGI-P7 index 29	AACCTAGATA
MGI-P7 index 30	TTGCCATCTC
MGI-P7 index 32	CGCTATCGGC
MGI-P7 index 33	GCAACGATGG
MGI-P7 index 34	TAATCGTTCA
MGI-P7 index 35	GTTCGCTCTA
MGI-P7 index 36	TCTCACACAT
MGI-P7 index 37	CTGTTAGGAT
MGI-P7 index 38	CGCAGACGCG
MGI-P7 index 39	AAGGATCATC
MGI-P7 index 41	TTAGATGCAT
MGI-P7 index 42	GTCCAGAGCT
MGI-P7 index 43	CACGTGATAG
MGI-P7 index 44	CCACTAGTCC
MGI-P7 index 45	TGGACTTGGC
MGI-P7 index 46	GCTTGACAGG
MGI-P7 index 47	AAGACCTCTA
MGI-P7 index 48	AGTTGCCATA
MGI-P7 index 49	ATGTACGCAG
MGI-P7 index 50	TTAATGAGAT
MGI-P7 index 51	TGCGCCACTT
MGI-P7 index 52	CATTAAGGCC
MGI-P7 index 53	CCGCCTCAGA
MGI-P7 index 55	GCCGGTTATC
MGI-P7 index 56	GGAATATTGA
MGI-P7 index 57	ATTCAACGGA
MGI-P7 index 58	AACTGTACTG
MGI-P7 index 59	GTACCTCAAT
MGI-P7 index 60	GACTTCTAAT
MGI-P7 index 61	TGAAGCGTTG
MGI-P7 index 62	CGTGCGATCC
MGI-P7 index 63	TCGGAAGGCA
MGI-P7 index 64	CCGATGTCGC
MGI-P7 index 65	ACTTAGAATG
MGI-P7 index 66	TCCAAGCCTG
MGI-P7 index 67	AGACGATGAT
MGI-P7 index 68	CTCACAAGAC
MGI-P7 index 69	CGTTCCTACT
MGI-P7 index 70	GTGGTTGTGA
MGI-P7 index 71	GAAGGCCTGC
MGI-P7 index 72	TAGCTTGCCA
MGI-P7 index 73	GACAATGCTC
MGI-P7 index 74	GCTAATCACA
MGI-P7 index 75	AGTCCATAGG
MGI-P7 index 76	CTATCGCCTA
MGI-P7 index 77	ATCGTGGTCT
MGI-P7 index 78	TGGCTAATAC
MGI-P7 index 79	CAGTGCAGAG
MGI-P7 index 80	TCAGGCTGGT
MGI-P7 index 81	ATACTCACGC
MGI-P7 index 82	ATGCTCCGCG
MGI-P7 index 83	TGTGAACTTG
MGI-P7 index 84	GAGAGGTGCT
MGI-P7 index 85	TGCACTGTAA
MGI-P7 index 86	GCCTAGGCAA
MGI-P7 index 87	CCATCATAGC
MGI-P7 index 88	CATGGTAATT
MGI-P7 index 89	CACCATGTCT
MGI-P7 index 90	ATATGTCTGG
MGI-P7 index 91	AAGGAAGCGT
MGI-P7 index 92	TCAAGACGTC
MGI-P7 index 93	CCGCTCAGTA
MGI-P7 index 94	GGTGTGTACA
MGI-P7 index 95	TTCACGTAAG
MGI-P7 index 96	GGTTCCACAC
MGI-P7 index 97	AGGTATTCTT
MGI-P7 index 98	CGAATGCAAC
MGI-P7 index 99	TTCAACGGCG
MGI-P7 index 100	CTCGGCGGAA
MGI-P7 index 101	ACGGTAATGG
MGI-P7 index 102	GATCCGACGT
MGI-P7 index 103	TCACGATACA
MGI-P7 index 104	GATTCTCTTC
MGI-P7 index 114	CCAGAGTCAG
MGI-P7 index 115	AACAGGCAGT
MGI-P7 index 116	GCTCCATGAC
MGI-P7 index 117	ATGTCTATCC
MGI-P7 index 121	CCTTGATCAA
MGI-P7 index 122	GGAAGTGGCA
MGI-P7 index 123	AACATTCTAC
MGI-P7 index 124	GACGCGAGTC
MGI-P7 index 125	CTATAACACT
MGI-P7 index 126	AGTCTCGTGT
MGI-P7 index 127	TCGGCCTATG
MGI-P7 index 128	TTGCAGACGG
